# Supplementary material for: Cartography of Methicillin-Resistant S. aureus Transcripts: Detection, Orientation and Temporal Expression during Growth Phase and Stress Conditions
Source: PLoS One. 2010 May 20;5(5):e10725. doi: 10.1371/journal.pone.0010725 (PMC2873960; doi:10.1371/journal.pone.0010725)
Supplement: Table S1 — List of transcripts discovered by Illumina-HTS. Categories and identification of all transcripts discovered by RNA-Seq Illumina-HTS in intergenic regions or in antisense (annotated as “as”) of previously annotated genes in S. aureus N315. Some of these transcripts are found in multiple copies, preventing precise quantification of the signal in each of the multiple locations. The bioinformatics predictions allowed us to classify the intergenic signals in various categories such as riboswitches, bona fide small RNAs, 5′ or 3′ units of transcription and small CDSs. Transcripts of plasmid origin are also reported and annotated as “pl”. a This method allows to map the approximate transcriptional start and end points of the small RNAs. Based on characterized CDS with carefully mapped origins, we evaluated the precision of this method at +20 nt. b Coding strand symbol around represent flanking CDSs. The middle one indicates the orientation of the small transcripts. c Sequence conservation among publicly available bacterial sequences realized by BLAST. The strict sequence conservation was evaluated with a cut-off value of 80% on the sequence totality. The nomenclature indicates the conservation level such as S. aureus specie (sp), Staphylococcus genus (g), Bacillales order (o), Bacilli class (c), Firmicutes phylum (p) or Bacteria kingdom (k). Partial homology was also considered with a cut-off value of 90% of homology on >1/3 of the entire sequence. We have considered that S. caseolyticus, otherwise known as Macrococcus caseolyticus, as belonging to the Staphylococcus genus [91]. d HMM analysis and the sequence conservation among S. aureus, staphylococcal species, and firmicutes (CA) were previously performed [26]. e Transcripts in the same box have the same sequence found at multiple locations within the bacterial genome. Signals showing the same color appear closely related: the transposases antisense signal is always followed by another transcript in the 5′-UTR of the sa [file pone.0010725.s003.xls]

## Sheet: Sheet1
Supporting Table S1
INTERGENIC SIGNALS
Name	Start / Enda	Size (nt)	Flanking genes	COG of 5' / 3' flanking genes	Coding strandb	Strict sequence conservation (>80%)c	Conservationc	Partial conservation 90% on >1/3c	Homolgous segmentc	GC %	Prediction Nature d	Comments
Riboswitches
Teg1	15814 / 16042	228	SAS001 / SA0011	S / E	+ / + / +	g	S. aureus, S. saprophyticus. S. epidermidis, S. caseolyticus	o	Bacillus subtillis	35.8079	RFAM	S-box Cis-reg
Teg6	1399488 / 1399659	171	SA1224 / lysC	R / E	+ / + / +	g	S. aureus, S. saprophyticus. S. epidermidis, S. caseolyticus			35.4651	RFAM	Lysine Cis-reg
Teg20	2212322 / 2212174	148	SAS073 / glmS	- / M	+ / - / -	g	S. aureus, S. saprophyticus. S. epidermidis, S. carnosus	p	Desulfitobacterium	38.255	RFAM, HMM	glmS Cis-reg
Teg25	2381651 / 2381531	120	SA2118 / SA2117	- / C	- / - / -	g	S. aureus, S. epidermidis	p	Bacillus, Micrococcus	46.281	RFAM	S-box Cis-reg
Teg50	761238 / 761140	98	SA0668 / SA0667	EH / R	+ / - / -	g	S. aureus, S. epidermidis	o	Geobacillus	30.303	Geissmann et al.	RsaX08, Q-riboswitch
Teg51	782737 / 782878	142	SA0684 / ndrI	GER / -	- / + / +	sp	S. aureus	g	In 1 S. epidermidis ORF	21.831	CA	Potential purine riboswitch
Teg52	875399 / 875515	116	SAS023 / SA0769	OC / P	+ / + / +	g	S. aureus, S. epidermidis	o	Bacillus, Geobacillus	42.735	RFAM, HMM	S-box Cis-reg
Teg66	1523936 / 1523798	138	SA1317 / SA1316	- / S	- / - / -	g	S. aureus, S. saprophyticus. S. epidermidis, S. carnosus	o	Oceanobacillus	45.3237	RFAM, HMM, CA	FMN Cis-reg, UCCC motif, partially repeted (123/139 nts) in the IGR near to ribD (Teg74)
Teg74	1828607 / 1828451	156	SA1590 / ribD	S / H	- / - / -	g	S. aureus, S. saprophyticus. S. epidermidis, S. carnosus	o	Oceanobacillus, Bacillus	38.8535	RFAM, HMM, CA	FMN Cis-reg, UCCC motif, partially repeted (125/157 nts) in the IGR at 1523939 (Teg66 )
Teg75	1844625 / 1844507	118	pckA / metK	C / H	+ / - / -	g	S. aureus, S. saprophyticus. S. epidermidis, S. carnosus	o	Bacillus, Listeria	44.5378	RFAM	S-box Cis-reg
Teg76	430826 / 431048	222	SA0372 / xprT	- / F	- / + / +	g	S. aureus, S. haemolitycus. S. epidermidis			34.0807	RFAM, CA	Purine Cis-reg
Teg78	995862 / 996006	144	prfC / SA0878	J / P	+ / + / +	g	S. aureus, S. haemolitycus. S. epidermidis			34.4828	RFAM, CA	Sau-6053, YybP-ykoY Cis-reg
Teg79	1056072 / 1055973	99	SA0930 / SA0929	- / S	+ / - / -	g	S. aureus, S. saprophyticus. S. epidermidis, S. carnosus	o	Bacillus, Geobacillus	44	RFAM	Sau-11, THI Cis-reg
Teg83	1576949 / 1576874	75	SA1368 / SA1367	E / E	- / - / -	g	S. aureus, S. saprophyticus. S. epidermidis	k	Clostridium, Haemophilus, Listeria	38.1579	RFAM	Glycine Cis-reg
Cis-acting regulators
Teg7	1774079 / 1773897	182	sgtA / tyrS	M / J	+ / - / -	g	S. aureus, S. haemolitycus. S. epidermidis			30.0546	RFAM	T-box cis-reg
Teg35	12499 / 12724	225	hutH / serS	E / J	+ / + / +	g	S. aureus, S. epidermidis	o	Bacillus	34.0708	RFAM, CA	T-box cis-reg, UCCC motif
Teg38	217075 / 216958	117	SA0184 / glcA	S / G	+ / - / -	sp	S. aureus			29.661	Geissmann et al.	RsaK, glcA leader, GlcT-mediated antitermination of transcription
Teg40	407923 / 407503	420	SA0348 / SA0347	K / E	+ / - / -	g	S. aureus, S. saprophyticus. S. epidermidis, S. haemolitycus, S. carnosus			36.1	RFAM, HMM, CA	T-box cis-reg, Term before SA0347
Teg45	570162 / 570452	290	gltX / cysE	J / E	+ / + / +	g	S. aureus, S. haemolitycus. S. epidermidis, S. xylosus			32	CA	T-box, Term upstream of cysE
Teg56	1113976 / 1114200	224	SA0984 / pheS	J / J	+ / + / +	g	S. aureus, S. haemolitycus. S. epidermidis, S. xylosus			30.2222	RFAM, CA	T-box cis-reg
Teg67	1600161 / 1600375	214	SA1393 / glyS	R / J	- / + / +	g	S. aureus, S. haemolitycus. S. epidermidis, S. xylosus, S. caseolyticus			33.4884	CA	T-Box GlyRS, Term, UCCC motif
Teg68	1649444 / 1649294	150	SA1447 / alaS	L / J	- / - / -	g	S. aureus, S. epidermidis, S. carnosus	p	Clostridium	34.6939	RFAM, HMM, CA	T-box cis-reg
Teg69	1664242 / 1663989	253	lytH / hisS	M / J	- / - / -	g	S. aureus, S. epidermidis, S. carnosus	p	Clostridium	32.2835	CA, HMM	T-box cis-reg, Term upstream hisS
Teg70	1696907 / 1696634	273	tag / valS	L / J	+ / - / -	g	S. aureus, S. saprophyticus. S. epidermidis			32.8467	RFAM, CA	T-box cis-reg
Teg71	1716326 / 1716138	188	dnaI / thrS	L / J	- / - / -	g	S. aureus, S. saprophyticus. S. epidermidis	o	Bacillus	29.6296	RFAM, HMM	T-box cis-reg
Teg73	1818801 / 1818658	143	SA1580 / leuS	GEPR / J	- / - / -	g	S. aureus, S. saprophyticus. S. epidermidis, S. carnosus			34.0278		T-box cis-reg
Teg77	577556 / 577704	148	rplA / rplJ	J / J	+ / + / +	g	S. aureus, S. saprophyticus. S. epidermidis, S. carnosus			30.8725	RFAM, CA	L10 Cis-reg (feedback regulation)
Teg80	1171095 / 1171253	158	SA1035 / ileS	D / J	+ / + / +	g	S. aureus, S. epidermidis, S. carnosus	p	Clostridium	33.3333	RFAM, CA	T-box cis-reg
Teg81	1225852 / 1225894	42	trmD / rplS	J / J	+ / + / +	g	S. aureus, S. saprophyticus. S. epidermidis, S. haemolitycus, S. carnosus			41.8605	RFAM	Sau-24, L19 Cis-reg (feedback regulation)
Teg82	1372136 / 1372501	365	SA1198 / SA1199	G / EH	+ / + / +	g	S. aureus, S. saprophyticus, S. haemolitycus	c	Lactobacillus	36.6279	RFAM, CA	Two T-box cis-reg
Teg84	2290861 / 2290803	58	truA / rplM	J / J	- / - / -	g	S. aureus, S. haemolitycus. S. epidermidis, S. carnosus	c	Bacillus, Lactobacillus	42.3729	CA	L13 leader, Cis-reg (feedback regulation)
Small RNAs bona fide
Teg4	49441 / 49297	144	xylR / mecI	KG / K	+ / - / +	g	MRSA, MRS. sciuri			31.7	CA	Term, in sCCmec pathogenicity island
Teg8	1856495 / 1856645	150	truncatedSA / tnp	- / L	+ / + / -	sp	Plasmid of S. aureus			43.0464	Pichon et al.	sprA, in vSaβ pathogenicity island, small ORF predicted to belong LdrD/fst toxin and Teg153 would be the antitoxin
Teg9	1866871 / 1866798	73	truncatedSA / SA1633	- / P	- / - / +	sp	S. aureus			41.8919	Pichon et al.	sprB, in vSaγ pathogenicity island
Teg10	1871810 / 1871728	82	SA1639 / lukE	- / -	+ / - / -	g	S. aureus, S. haemolitycus	p	Clostridium	36.1446	Pichon et al.	sprC, in vSaγ pathogenicity island
Teg11	1914804 / 1914636	168	tnp / SA1676	L / R	+ / - / -	sp	S. aureus			37.3		Term, UCCC motif, partially repeted in numerous IGRs near to tnp
Teg14	2007062 / 2007164	102	SA1755 / SA1754	- / -	+ / - / -	sp	S. aureus	k	Neorickettsia, Rickettsia, Francisella	30.0971	Pichon et al.	sprD, in φsa3 pathogenicity island
Teg15	2008692 / 2008781	89	sak / SA1757	- / -	- / - / -	sp	S. aureus			38.8889	Pichon et al.	sprE, in φsa3 pathogenicity island, UCCC motif
Teg19a	2206381 / 2206552	171	truncatedSA / SAS069	- / -	+ / + / +	g	S. aureus, S. epidermidis, S. haemolitycus, S. carnosus	o	Listeria	33.1395	RNApredict	IGR1807 (Pichon et al.), Long intergenic region, complementary to Teg19b
Teg19b	2206705 / 2206453	252	SAS069 / truncatedSA	- / -	+ / - / +	g	S. aureus, S. epidermidis, S. carnosus			35.1779	RNA predict	found by Roberts et al. and IGR1807 of Pichon et al., include small ORF, complementary to Teg19a
Teg22	2282707 / 2282441	266	SA2010 / SA2009	L / -	- / - / +	g	S. aureus, S. caseolyticus, S. carnosus	o	Macrococcus, Listeria, Bacillus	31.1	CA, RNApredict	Term
Teg24	2368050 / 2367940	110	SA2105 / SA2104	K / G	+ / - / -	g	S. aureus, S. epidermidis, S. haemolitycus			32.4324	Geissmann et al.	RsaI, Term
Teg27	2437048 / 2435872	1176	SA2169 / SA2168	K / S	+ / - / +	sp	S. aureus	c	Streptococcus	28.0374	Geissmann et al.	RsaX18, found by Roberts et al., UCCC motif
Teg29	2544574 / 2544429	145	SA2268 / SA2267	- / -	- / - / +	sp	S. aureus			45.2	HMM	Term, potential 3'UTR of SA2268, UCCC motif
Teg32	2709941 / 2709839	102	SA2415 / SA2414	V / O	- / - / -	sp	S. aureus			34.9515		Start after the Term of SA2415
Teg37	73414 / 73468	54	SA0065 / kdpE	S / TK	- / + / -	sp	S. aureus			30.9091		IGR (Pichon et al.), Term, in sCCmec pathogenicity island, UCCC motif
Teg39	233216 / 233141	75	oppF / SAS006	E / -	- / - / +	sp	S. aureus			48.6842	HMM	Term, potential 3'UTR of oppF, UCCC motif
Teg41	470637 / 470841	204	SAS014 / ndhF	- / CP	- / + / +	sp	S. aureus	k	Spiroplasma	35.1	Geissmann et al.	RsaX05, Term upstream to ndhF, cis-acting element or ncRNA?
Teg42	501430 / 501682	252	SA0434 / SA0435	K / R	+ / + / +	g	S. aureus, S. epidermidis S. haemolyticus S. saprophyticus	o	Bacillus, Geobacillus	47.0356	HMM, Pichon et al.	4.5S, UCCC motif
Teg43	511537 / 511584	47	SArRNA03 / SA0439	- / E	+ / + / +	g	S. aureus, S. epidermidis S. haemolyticus S. saprophyticus			47.9	HMM, CA	Term, after rRNA operon, partially repeted in numerous copy near to rRNA-5S
Teg47	627227 / 626915	312	SA0532 / proP	- / GEPR	+ / - / +	sp	S. aureus			30.7		Sau-6477, Term degenerated, Partial antisens of SA0532, UCCC motif
Teg49	667114 / 666952	162	SA0574 / sarA	S / K	- / - / -	g	S. aureus, S. epidermidis			27.6074	CA	potential sarC (Bayer et al.)
Teg58	1133633 / 1133795	162	SA1000 / SA1001	- / -	+ / + / -	sp	S. aureus			30.6748	CA	in vSaγ pathogenicity island
Teg60	1150088 / 1150304	216	SA1015 / SA1016	- / P	+ / + / -	sp	S. aureus			28.6	Term	in vSaγ pathogenicity island
Teg65	1484012 / 1483770	242	SA1278 / SA1277	- / L	- / - / -	g	S. aureus, S. epidermidis S. heamolyticus, S. carnosus, S. caseolyticus	p	St. mutans, St. Pyogenes, Heliobacterium, Bacillus	41.5638	CA, HMM, Pichon et al.	RNAseP
Teg88	637124 / 637268	144	SA0543 / SA0544	S / S	- / + / -	g	S. aureus, S. epidermidis			32.4138	Geissmann et al.	RsaA, Sau-64, UCCC motif
Teg90	680602 / 679942	660	SA0587 / SA0586	P / -	- / - / -	sp	S. aureus			34.4932	Geissmann et al.	RsaC, five UCCC motif
Teg91	696007 / 695896	111	SA0601 / SA0600	S / F	+ / - / +	g	S. aureus, S. epidermidis, S. haemolitycus			31.25	Geissmann et al.	RsaD, UCCC motif
Teg92	975399 / 975459	60	SA0859 / SA0860	E / Q	+ / + / -	g	S. aureus, S. epidermidis S. saprophyticus, S. carnosus	o	Bacillus	39.3443	Geissmann et al.	Rsa E, Sau-92, two UCCC motif
Teg93	254707 / 254843	136	uhpT / SA0215	G / T	+ / + / -	sp	S. aureus			41.6058	Geissmann et al.	RsaG, UCCC motif
Teg94	829523 / 829625	102	SA0724 / SA0725	R / -	- / + / +	sp	S. aureus			38.835	Geissmann et al.	RsaH, Sau-6059, UCCC motif
Teg96	2486964 / 2487095	39	bioD / SA2216	H / V	- / + / -	sp	S. aureus			32.5	Geissmann et al.	RsaJ, Sau-5837, with Term sprA
Teg97	1660724 / 1660650	74	aspS / SAS050	J / -	- / - / -	g	S. aureus, S. epidermidis S. saprophyticus	c	Streptococcus	38.7	Pichon et al.	6S
Teg100	857273 / 857201	72	SA0748 / cspC	- / K	- / - / +	g	S. aureus, S. epidermidis			31.5068	CA	Sau-07, Hairpin
Teg102	1006478 / 1006378	100	SAS029 / SAS028	C / -	+ / - / +	g	S. aureus, S. epidermidis			36.6337		Sau-02, Term, partially repeated (95/101) in the IGR near to SAS029
Teg105	1309331 / 1309376	45	glnA / SA1151	E / -	+ / + / +	sp	S. aureus	k	Francisella, Wolbachia, Clostridium	17.3913	CA
Teg106	1312230 / 1312275	45	SA1152 / SA1153	- / -	+ / + / +	g	S. aureus, S. haemolyticus	p	Clostridium, Lactococcus, Streptococcus	34.7826	CA	UCCC motif
Teg108	1312482 / 1312382	100	SA1153 / SA1152	- / -	+ / - / +	g	S. aureus, S. epidermidis			30.6931		UCCC motif
Teg116	1544243 / 1544189	54	SA1337 / SA1336	K / G	+ / - / +	sp	S. aureus	k	Helicobacter, Francisella, Clostridium, Bacillus	27.2727	CA	A-track
Teg118	81763 / 81844	81	SA0072 / kdpC	- / P	- / + / +	sp	S. aureus			29.4118	CA, Geissmann et al.	RsaX02, Term, in sCCmec pathogenicity island
Teg120	1799338 / 1799419	81	SA1568 / SA1569	R / R	- / + / -	g	S. aureus, S. haemolyticus, S. carnosus			25.6098		Sau-5949, Partially repeated in multicopy in the IS1181
Teg121	1961982 / 1962027	45	SA1714 / gatB	IR / J	- / + / -	sp	S. aureus	k	Buchnera, Brachyspira	23.913	CA	Term, antisense of 3'-UTR of gatB
Teg122	2001089 / 2001140	51	SAS057 / SA1749	- / E	- / + / +	g	S. aureus, S. epidermidis, S. saprophyticus, S. haemolyticus			44.2308	CA	Term, IGR (Pichon et al.)
Teg123	2041764 / 2041827	63	SA1798 / SAS063	- / -	- / + / -	g	S. aureus, S. epidermidis, S. haemolyticus	k	Legionella, Rickettsia	28.125		Prom and Term, rich in U residues, in φsa3 pathogenicity island
Teg124	2059473 / 2059365	108	SA1818 / sec3	- / -	+ / - / -	sp	S. aureus			32.1101		include a Term, in vSa4 pathogenicity island, partially repeted in IGR at 2007312 nt (93% of 61pb)
Teg125	2145871 / 2145903	32	SA1892 / SA1893	R / U	+ / + / -	sp	S. aureus			21.2	CA	Term just downstream
Teg127	2464059 / 2464095	36	SA2193 / SA2194	S / PR	- / + / -	sp	S. aureus	o	Oceanobacillus, Bacillus	24.3243		Hairpin just downstream, UCCC motif
Teg130	2473489 / 2473552	63	SA2203 / SA2204	GEPR / G	- / + / -	sp	S. aureus	k	Clostridium, E. coli	31.25	Geissmann et al.	RsaX20, UCCC motif, Prom, Term
Teg131	2544993 / 2545059	66	SA2268 / SA2269	- / -	- / + / -	sp	S. aureus	-	Archaebacteria	32.8358	Geissmann et al.	RsaX21, Sau-19, Prom, Term
Teg132	2551518 / 2551482	36	SA2276 / SA2275	KL / -	- / - / -	sp	S. aureus	k	Prochlorococcus	21.6216	CA
Teg141	2769772 / 2769394	378	icaR / SA2457	K / M	- / - / -	g	S. aureus, S. caprea			22.1636	CA, Geissmann et al.	RsaX25, Term, UCCC motif, 3'UTR of icaR?
Teg147	439096 / 439151	55	SAS012 / SA0380	- / S	- / + / -	sp	S. aureus	-	Bacillus, several Archebacteria	44.6429	CA	in vSaα pathogenicity island, partially repeated (38/56) in the IGR near to lukE
Teg150	843795 / 844149	354	smpB / SA0737	O / -	+ / + / +	g	S. aureus, S. epidermidis, S. haemolitycus	o	Bacillus, Listeria	44.8	Pichon et al.	tmRNA, UCCC motif
Teg151	1553603 / 1553738	135	SA1343 / SA1344	E / S	- / + / -	sp	S. aureus			27.2059		Complementary to 3' part of SA1344
Teg152	1856712 / 1856658	54	tnp / truncated SA	L / -	- / - / +	g	S. aureus, S. epidermidis, S. hyicus, S. sapro, S. xylosus, S. equorum			39.6552		Prom, Term, complementary to sprA, in vSaγ pathogenicity island, UCCC motif, antitoxin I (see above)
Teg153	2590989 / 2590925	64	SA2305 / fbp	S / G	+ / - / +	g	S. aureus, S. epidermidis, S. sciuri, S. haemolyticus, S. warneri			41.5385	Geissmann et al.	RsaX23, Term, complementary to sprA3, UCCC motif
Teg154	2010876 / 2011013	137	SAS059 / SA1760	- / S	- / + / -	g	S. aureus, S. sciuri, S. carnosus, S. epidermidis, S. saprophyticus	c	Streptococcus	35.5	Pichon et al.	sprF, complementary to 3' UTR of SAS059 or sprG, antisense of a potential sORF encoding toxin of TpxA family, SprF would be the antitoxin
Teg155	2565617 / 2565718	101	sarH2 / gatB	K / M	+ / + / -	sp	S. aureus	p	Clostridium, Bacillus	23.5		hairpin loop containing UCCC motif
Potential 5'UTRs and 3'UTRs
Teg21	2225691 / 2225573	118	glmM / fmtB	- / -	- / - / -	sp	S. aureus			32.7731		5'UTR of fmtB
Teg23	2353800 / 2353590	210	SA2094 / SAS083	C / -	- / - / -	g	S. aureus, S. epidermidis	p	Clostridium	23.6967		Potential 3'UTR of SA2094
Teg26	2426422 / 2426272	150	SA2159 / SA2158	KR / -	- / - / -	sp	S. aureus	p	Clostridium	30.4636	CA	5'UTR of SA2158
Teg28	2513236 / 2513109	127	SA2238 / opuCA	S / E	- / - / -	sp	S. aureus	k	Helicobacter, Borrelia	28.125		Prom, Potential 5'UTR of opuCA or ncRNA
Teg36	39745 / 39700	45	SA0030 / pre	- / -	- / - / -	g	S. aureus, S. epidermidis	c	Bacillus, Streptococcus	47.8261	HMM	5'UTR of pre, in sCCmec pathogenicity island
Teg44	540718 / 540943	225	SA0468 / ftsH	F / O	+ / + / +	g	S. aureus, S. epidermidis, S. saprophyticus	p	Clostridium	30.0885	QRNA	5'UTR of ftsH
Teg46	574985 / 575108	123	SA0492 / secE	K / U	+ / + / +	g	S. aureus, S. epidermidis			31.4516	QRNA	Prom
Teg48	666844 / 666718	126	SA0574 / sarA	S / K	- / - / -	sp	S. aureus			25.1969	QRNA	5'UTR of sarA (Bayer et al.)
Teg53	919698 / 919828	130	SA0815 / SA0816	O / J	+ / + / +	g	S. aureus,, numerous CNS			37.4046		5'UTR of SA0816
Teg55	1090985 / 1091109	124	SA0962 / pycA	D / C	+ / + / +	sp	S. aureus			27.2	CA	Potential 5'UTR of pycA or ncRNA
Teg57	1127112 / 1127350	238	uvrC / sdhC	L / C	+ / + / +	g	S. aureus, S. epidermidis, S. haemolitycus, S. carnosus			32.2176	CA	Sau-6229, 5'UTR of sdhC or Cis-reg
Teg61	1245093 / 1245202	109	codY / rpsB	K / J	+ / + / +	g	S. aureus, S. epidermidis, S. haemolitycus ou S. saprophyticus			31.8182	CA	Cis-reg RpsB (S2 feedback regulation)
Teg62	1296623 / 1296683	60	SAS038 / glpF	- / G	- / + / +	sp	S. aureus			45.9016		Prom, 5'UTR of glpF
Teg63	1379119 / 1379184	65	trpA / femA	E / V	+ / + / +	sp	S. aureus			31.8182	CA	5'UTR of femA
Teg64	1480263 / 1480178	85	SA1275 / SA1274	S / R	+ / - / -	sp	S. aureus			32.5581	CA	5'UTR of SA1274, found by Anderson et al.
Teg72	1726796 / 1726649	147	phoR / SA1514	T / -	- / - / -	sp	S. aureus	p	Clostridium, Bacillus	27.027	CA	5'UTR of SA1514
Teg89	1778284 / 1778239	45	fhs / SA1552	F / M	- / - / -	sp	S. aureus			21.7391		3'UTR of fhs, before Term
Teg95	829888 / 830030	142	SA0724 / SA0725	R / -	- / + / +	sp	S. aureus			28.9017		5'UTR of SA0725
Teg99	694341 / 694422	81	SAS017 / SA0600	- / F	+ / + / +	sp	S. aureus	k	Mycoplasma, Xanthobacter	29.2683	CA	5'UTR of SA0600
Teg104	1299165 / 1299246	81	glpK / glpD	C / C	+ / + / +	g	S. aureus, S. epidermidis			29.2683		Sau-5960, 5'UTR of glpD or ncRNA?
Teg107	29791 / 29977	186	SA0020 / SA0021	S / R	+ / + / +	sp	S. aureus			29.4118		5'UTR of SA0021
Teg109	812740 / 812794	54	SA0712 / uvrB	S / L	+ / + / +	sp	S. aureus	k	Shewanella	27.2727	CA	Sau-6428, 3'UTR of SA0712 or ncRNA, Term
Teg110	1334633 / 1334669	36	rpsN / SA1172	J / F	+ / + / +	sp	S. aureus	k	Shewanella, Ehrlichia, Gemella	24.3243	QRNA	3'UTR of rpsN, Term
Teg112	1358760 / 1359012	252	parC / alsT	L / E	+ / + / +	sp	S. aureus			29.249	QRNA	5'UTR of alsT, antisense of a potential small ORF
Teg113	1378945 / 1378990	45	trpA / femA	E / V	+ / + / +	sp	S. aureus	-	Clostridium, some Archea	26.087	CA	3'UTR of trpA or ncRNA?
Teg126	2445592 / 2445502	90	SA2177 / narK	O / P	+ / - / -	sp	S. aureus			25.2747	CA	5'UTR of narK, Hairpin or Term?
Teg129	155005/ 154972	33	SA0135 / drm	P / G	- / - / +	sp	S. aureus	k	Bacteroides	29.4		3'UTR of SA0135
Teg134	2650637 / 2650556	81	SA2358 / SA2357	K / R	+ / - / -	sp	S. aureus	c	Streptococcus, Lactobacillus	36.5854		5'UTR of SA2357
Teg140	196890 / 196968	78	SA0172 / SA0173	GEPR / Q	+ / + / +	sp	S. aureus			29.1139	CA	5'UTR of SA0173 or ncRNA, Prom sigB
Teg143	42486 / 42519	33	SA0034 / SA0035	L / I	- / + / +	g	S. aureus, S. epidermidis, S. haemolyticus, S. sciuri, S. saprophyticus, S. pseudintermedius, S. warneri			29.4118		5'UTR of SA0035 or ncRNA, in sCCmec pathogenicity island, partially repeated (36/34) near to repB and SA0026 (transposase)
Teg146	437054 / 436964	90	SA0378 / SA0377	T / -	- / - / -	sp	S. aureus			43.956		Sau-63, 3'UTR of SA0378or ncRNA, in vSaα pathogenicity island, UCCC motif, Term
Teg149	469468 / 469518	50	SA0410 / SAS014	R / -	+ / + / -	sp	S. aureus			37.2549		3'UTR of SA0410 or ncRNA, Term
Potential CDSs
Teg13	2001312 / 2001165	147	SA1749 / SAS057	E / -	+ / - / -	g	S. aureus, S. epidermidis, S. haemolitycus ou S. saprophyticus			36.5		Term , SD, IGR1634 (Pichon et al.), partial homology with hypothetical protein in other strains and specie, predicted as extracellular/membrane peptide
Teg16	2097285 / 2097509	224	SA1857 / ilvD	R / EG	- / + / +	g	S. aureus, S. epidermidis	c	Streptococcus, Lactococcus	28.4	CA	Term, SD, upstreamf ilvD, predicted as extracellular/membrane protein
Teg31	2602508 / 2602394	114	SA2318 / SA2317	E / M	- / - / +	g	S. aureus, S. epidermidis, S. haemolyticus			33.0435	RNA predict	potential SD, found by Anderson et al., partial homology with hypothetical protein in other strain, predicted as membrane peptide
Teg33	2716633 / 2716475	158	SA2421 / phoB	K / P	- / - / +	g	S. aureus, S. epidermidis	c	Lactobacillus	30.1887	CA	Term, SD, partial homology with hypothetical protein in other strains and species, predicted as extracellular peptide
Teg34	2563843 / 2559622	4221	sarT / SA2283	K / GEPR	- / - / -	sp	S. aureus			36.1052		Potentially SA2284 and include SA2285, beginning of sarT and includes term of a small ORF (pls homologue)
Teg54	1012987 / 1012840	147	SA0892 / SA0891	S / P	+ / - / -	sp	S. aureus			31.0345		Term, partial homology with hypothetical protein in other strains, predicted to be membrane/extracellular peptide
Teg103	1188148 / 1188004	144	SA1050 / SA1049	S / -	+ / - / +	sp	S. aureus			26.8966	CA	Prom, SD, Predicted to be membrane peptide
Teg111	1336775 / 1336892	117	SA1173 / lexA	S / KT	+ / + / -	sp	S. aureus			35.1351	CA	Prom SigB, Term, found by Anderson et al., predicted to be extracellular peptide
Teg128	2473291 / 2473335	44	SA2203 / SA2204	GEPR / G	- / + / -	sp	S. aureus	k	Fusobacterium, Bacillus, Lactobacillus	31.1111		5'UTR of small ORF predicted to encode a extracellular/membrane peptide
Plasmidic transcripts
Teg1pl	4039 / 3793	246	cadD / SAP004	P / -	+ / - / +	g	S. aureus, S. saprophyticus, S. simulans	c	Enterococcus, Streptococcus	33.1984
Teg2pl	7593 / 7896	303	blaZ / SAP009	K / V	+ / + / -	g	S. aureus, S. epidermidis, S. haemolyticus	p	Clostridium, Enterococcus	23.3		similar sequence in E. faecalis beta-lactamase RNA, potential antisense of blaZ
Teg3pl	16165 / 16300	135	SAP019 / arsC	T / -	+ / 0 / +	g	S. aureus, S. epidermidis	p	Clostridium	25.7353
Teg4pl	21506 / 21574	68	SAP026 / rep	- / L	- / + / +	g	S. aureus, S. heamolyticus, S. warneri, S. epidermidis			39.1304
Teg5pl	23202 / 23049	153	SAP030 / SAP028	- / K	+ / - / +	sp	S. aureus			38.3117		partially repeated (71%) in plasmid and flanking chromosomal tnp gene
Teg6pl	19 / 208	189	SAP031 / rep	- / -	- / + / +	g	S. aureus, S. epidermidis, S. haemolyticus			25.2632
Teg7pl	109 / 37	72	rep / SAP031	- / -	+ / - / -	g	S. aureus, S. epidermidis, S. haemolyticus			31.5068
Teg8pl	5831 / 5768	63	SAP008 / SAP007	CR / -	- / - / +	g	S. aureus, S. epidermidis			35.9375		UCCC motif, partially repeated (80%) flanking chromosomal tnp gene, high conservation (82-90%) of terminal hairpin at 6 different locations.
Teg9pl	22973 / 23027	54	SAP028 / SAP030	K / -	+ / + / -	sp	S. aureus			38.1818
ANTISENSE SIGNALS
Name	Start / Enda	Size (nt)	Antisense gene	COG of antisense gene	Coding strand : antisense transcript (gene)	Strict sequence conservation (>80%)c	Conservationc	Partial conservation 90% on >1/3c	Homolgous segmentc	GC %	Comments
Teg5as	35962 / 35632	330	SA0024		- (+)	sp	S. aureus	k	Fusobacterium, Bacillus	23.8671	in sCCmec pathogenicity island
Teg6as	36495 / 36090	405	SA0025		- (+)	sp	S. aureus	c	Enterococcus	29.3103	in sCCmec pathogenicity island, two UCCC motifs, partially repeted (122/406) in SA0034 (transposase)
Teg7as	37138 / 37174	36	SA0027 and SA0026	L and L	+ (- and -)	sp	S. aureus	c	Streptococcus, Listeria	29.7297	antisense of potential operon, in sCCmec pathogenicity island, partially repeted (28/37) in the IGR near to SA0034 (transposase)
Teg8as	38174 / 38258	84	SAS002 and SA0028	and L	+ (- and -)	sp	S. aureus	c	Listeria, Bacillus, Enterococcus, Lactococcus	29.4118	in sCCmec pathogenicity island
Teg10as	52555 / 52597	42	SA0044	OPS	+ (-)	g	S. aureus, S. epidermidis, S.hominis			30.2326	in sCCmec pathogenicity island
Teg14as	70316 / 70459	143	SA0062	L	+ (-)	g	S. aureus, S. epidermidis	c	Listeria, Geobacillus, Streptococcus	38.8889	Term potential, in sCCmec pathogenicity island, UCCC motif
Teg15as	110200 / 110128	72	SA0097 and SA0098	KG and R	- (+ and +)	sp	S. aureus	k	Clostridium, Fusobacterium	32.8767
Teg16as	114947 / 115028	81	SA0101 and SA0100	P	+ (- and -)	sp	S. aureus	o	Bacillus , Oceanobacillus	30.4878
Teg17as	180501 / 180393	108	capM	M	- (+)	g	S. aureus, S. saprophyticus			34.8624	antisense of 3' part of capM, UCCC motif
Teg18as	361925 / 362789	864	SA0306	K	+ (-)	g	S. aureus, S. saprophyticus	k	Clostridium, Francisella	33.8728	complementary to terminator and SA0306
Teg19as	476172 / 473697	2475	SA0412 and SA0413	S and S	- (+ and +)	g	S. aureus, S. epidermidis, S.haemolitycus	o	Bacillus	37.5202	more larger than the 2 ORFs, two UCCC motifs
Teg20as	715434 / 716442	1008	SA0620	MR	+ (-)	g	S. aureus, S. epidermidis, S. carnosus	c	Enterococcus, Lactobacillus	33.9941
Teg21as	2064507 / 2064570	63	SA1825		+ (-)	sp	S. aureus	k	Legionella	37.5	antisense of 5' part of SA1825, in vSa4 pathogenicity island
Teg22as	2069004 / 2069067	63	SA1830		+ (-)	sp	S. aureus	p	Clostridium	29.6875	antisense of 3' part of SA1830, in vSa4 pathogenicity island
Teg23as	2086503 / 2086539	36	nrgA	P	+ (-)	sp	S. aureus	k	Francisella	35.1351	potential small term upstream the asRNA
Teg25as	2469699 / 2469816	117	SA2200	E	+ (-)	g	S. aureus, S. saprophyticus	o	Bacillus	37.2881	potential small term upstream the asRNA, UCCC motif
Teg26as	2491540 / 2491477	63	SA2218		- (+)	g	S. aureus, S. epidermidis			43.75	antisense of SA2218 or potentially sprA2, partially repeted (52/64) in tnp
Teg27as	2496577 / 2496487	90	SA2224	S	- (+)	sp	S. aureus			34.0659
Teg28as	2745604 / 2745640	36	SA2440		+ (-)	sp	S. aureus			48.6486	potential small term upstream the asRNA
Teg36as	2353116 / 2352665	448	ssaA	R	- (+)	g	S. aureus, S. epidermidis			36.1
Teg37as	1100771 / 1100663	108	SA0970	S	- (+)	sp	S. aureus	g	S. aureus, S. epidermidis, S. carnosus, S. saprophyticus	30.3
Teg38as	411248 / 411198	50	SA0351	J	- (+)	g	S. aureus, S.haemolitycus	k	Psychromonas, Heliobacillus mobilis, Campylobacter, Exiguobacterium, Lactobacillus	39.2
Teg10aspl	23929 / 23965	36	SAP031		+ (-)	sp	S. aureus	k	Bacillus, Bacteroides	32.4
Teg39as	40197 / 39987	210	SA0031		- (+)	k	S. aureus and CNS, Bacillus, Listeria, Salmonella, Streptococcus, Burkholderia, E. coli, Enterococcus, Streptococcus			35.5	possibly3' UTR of bleO antisense of SA0031
Teg40as	859910 / 859611	299	SA0751		- (+)	sp	S. aureus			31.3	possibly 3' UTR of SA0752 antisense of SA0751
Teg41as	944079 / 944220	141	SAS024		+ (-)	sp	S. aureus	g	S. epidermidis	34.5	possibly 3' UTR of SA0833 antisense of SAS024
REPEATED SEQUENCESe
Name	Position	Size (nt)	Antisense gene	COG of antisense gene	Coding strand : antisense transcript (gene)	Strict sequence conservation (>80%)c	Conservationc	Partial conservation 90% on >1/3c	Homolgous segmentc	GC %	Comments
Teg9as	41799 / 41844	45	SAS0034	L	+ (-)	g	S. aureus, S. epidermidis, S. sciuri, S. Saprophyticus			47.8261	Term, in sCCmec pathogenicity island, totally repeted (122/406) in SA0034 (transposase)
Teg24as	2134373/2134427	54	tnp	L	+ (-)	sp	S. aureus	p	Clostridium	27.2727
Teg29as	2566755/2566812	57	tnp	L	+ (-)	sp	S. aureus	p	Clostridium	27.5862
Teg31as	1140445 / 1140380	65	SA1006	L	- (+)	sp	S. aureus	p	Clostridium	28.7879	in vSaγ pathogenicity island
Teg32as	1763074 / 1763004	70	tnp	L	- (+)	sp	S. aureus	k	Actinobacillus	30.9859
Teg33as	1916210 / 1916099	111	tnp	L	- (+)	sp	S. aureus	p	Clostridium	31.25
Teg34as	895267 / 895202	65	SA0787	L	- (+)	sp	S. aureus	p	Clostridium	28.7879
Teg35as	428040 / 427981	59	tnp	L	- (+)	sp	S. aureus			26.6667
Teg30as	678260/278320	60	SA0586	L	+ (-)	sp	S. aureus			26.2
Name	Position	Size (nt)	Flanking genes	COG of 5' flanking genes	Coding strandb	Strict sequence conservation (>80%)c	Conservationc	Partial conservation 90% on >1/3c	Homolgous segmentc	GC %	Prediction Nature d	Comments
Teg17	2135748/2135855	107	tnp / SA1885	L / LKJ	- / + / -	g	S. aureus, S. carnosus, S. haemolyticus			35.1852		Antisense of the 5'UTR of tnp, UCCC motif
Teg30	2568126/2568225	99	tnp / fnbB	L / -	- / + / -	g	S. aureus, S. carnosus, S. simulans			33	CA	Antisense of the 5'UTR of tnp, UCCC motif
Teg59	1139070 / 1138971	99	SA1006 / SA1005	L / -	+ / - / -	g	S. aureus, S. carnosus, S. haemolyticus			34		Antisense of the 5'UTR of transposase-like SA1006 , UCCC motif, in vSaγ pathogenicity island
Teg119	1761710 / 1761647	63	tnp / rpsD	L / J	+ / - / +	g	S. aureus, S. carnosus			39.0625		Antisense of the 5'UTR of tnp
Teg142	1914805 / 1914754	51	tnp / SA1676	L / R	+ / - / -	sp	S. aureus	o	Bacillus	42.3077		Antisense of the 5'UTR of tnp
Teg101	893904 / 893849	55	SA0787 / SA0786	L / S	+ / - / +	g	S. aureus, S. carnosus	p	Exiguobacterium, Anaerocellum	41.0714		Antisense of the 5'UTR of SA0787 (transposase)
Teg145	426681 / 426617	64	tnp / SA0368	L / R	+ / - / -	g	S. aureus, S. haemolyticus	c	Exiguobacterium, Bacillus cereus, Enterococcus	40		Antisense of the 5'UTR of tnp, found by Pichon et al.
Teg98	679615 / 679679	64	SA0586 / SA0587	L / P	- / + / -	g	S. aureus, S. carnosus, S. haemolitycus	o	Exiguobacterium, Bacillus	43.0769		Antisense of the 5'UTR of transposase-like SA0586
Teg114	1395317 / 1395380	63	SA1221 / truncated-SA	P / S	- / + / +	g	S. aureus, S. warneri	p	Clostridium	23.4375		complementary to Teg 115, potential ncRNA
Teg115	1395364 / 1395319	45	truncated-SA / SA1221	S / P	+ / - / -	g	S. aureus, S. warneri	k	Borrelia	21.7391	CA	Term, complementary to Teg114, potential ncRNA
Teg135	1175669 / 1175732	63	tnp / lsp	L / MU	- / + / +	g	S. aureus S. epidermidis, S. caprae, S. haemolyticus			28.125	Geissmann et al.	RsaX11, Term, potential ncRNA
Teg136	1399071 / 1399017	54	lysC / SA1224	E / R	+ / - / +	g	S. aureus, S. epidermidis, S. warneri	p	Clostridium	23.6364	Geissmann et al.	RsaX12, Term, potential ncRNA
Teg137	1839509 / 1839346	163	truncated-SA / SA1602	S / D	+ / - / +	g	S. aureus, S. epidermidis, S. haemolyticus, S. saprophyticus			40.8537	Geissmann et al.	RsaX15, Term, complementary to Teg138, potential ncRNA
Teg138	1839365 / 1839401	36	SA1602 / truncated-SA	D / S	+ / + / +	g	S. aureus, S. epidermidis, S. warneri			24.3243	Geissmann et al.	RsaX15, complementary to Teg137, potential ncRNA
Teg139	1992123 / 1992426	303	tnp / SAS056	L / -	- / + / -	g	S. aureus, S. epidermidis, S. haemolyticus			33.5526	Geissmann et al.	RsaX17, Term, potential ncRNA
Teg144	95558 / 95351	207	SA0085 / SA0084	J / R	- / - / +	g	S. aureus, S. epidermidis, S. carnosus, S. warneri	o	Bacillus cereus, Bacillus anthracis, Bacillus thuringiensis	31.25	Geissmann et al.	RsaX03, Term, includes a potential small ORF
Teg5	57774 / 57636	138	tnpC / ant(9)	- / R	- / - / -	sp	S. aureus	p	Enterococcus, Clostridium	30.9353		covered all the intergenic region : operon ?, in sCCmec pathogenicity island
Teg18	2201970 / 2201809	161	tnpC / ant(9)	- / R	- / - / -	sp	S. aureus	p	Enterococcus, Clostridium	30.2469		covered all the intergenic region : operon ?
Teg85	870386 / 870512	126	tnpC / ant(9)	- / R	+ / + / +	sp	S. aureus	p	Enterococcus, Clostridium	30.7087		covered all the intergenic region : operon ?
Teg86	1687627 / 1687492	135	tnpC / ant(9)	- / R	- / - / -	sp	S. aureus	p	Enterococcus, Clostridium	30.8824		covered all the intergenic region : operon ?
Teg87	2674298 / 2674163	135	tnpC / ant(9)	- / R	- / - / -	sp	S. aureus	p	Enterococcus, Clostridium	30.8824		covered all the intergenic region : operon ?
Teg12	1950557 / 1950686	129	map / SA1705	J / S	- / + / +	g	S. aureus, S. epidermidis			39.2308	HMM	similiarity with STAR element, partially repeated in the IGR near to SA0681 and others locations
