# Supplementary material for: Cartography of Methicillin-Resistant S. aureus Transcripts: Detection, Orientation and Temporal Expression during Growth Phase and Stress Conditions
Source: PLoS One. 2010 May 20;5(5):e10725. doi: 10.1371/journal.pone.0010725 (PMC2873960; doi:10.1371/journal.pone.0010725)
Supplement: Table S2 — Sequencing coverage of the coding and non-coding strands in the individual CDSs. The oriented RNA-seq protocol allows differentiating direct and reverse sequencing coverage. Thus, the reads coverage in the individual CDSs can be separated into coding and non-coding coverage. This table enumerates all CDSs of Staphylococcus aureus strain N315 having a coverage value of at least 10×. Columns 2 and 3 show, for each CDS, the coverage values for the coding and non-coding strand, respectively. The table is sorted according to the percentage of non-coding coverage (column 4). The CDSs displaying a high percentage of non-coding coverage are good candidates for being regulated by an antisense sRNA. Column 11 shows the corresponding Teg, whenever it has been manually identified from the transcriptomic profile (see Table S1). Some CDSs were not covered enough to allow a clear and reliable identification of a RNA signal from the transcriptional profile. However, the high number of CDSs displaying a significant level of non-coding coverage suggests the antisense RNAs to be an important regulation mechanism in the bacteria. (0.27 MB XLS) [file pone.0010725.s004.xls]

## Sheet: Sheet1
Supporting Table S2
GENOME
CDS coverage	Coding strand coverage	Non-coding strand coverage	% of non-coding coverage	CDS number	Coordinates	Length	Strand	Gene name	Product	Corresponding antisense RNA (see Supporting Table S1)
84.974	0	84.974	1	SA0031	39987..40178	192	+	-	hypothetical protein	Teg39as
1937.35	0.183486	1937.16	0.999905	SA1830	2069025..2069351	327	-	-	hypothetical protein	Teg22as
364.706	0.376471	364.329	0.998968	SA2218	2491386..2491640	255	+	-	hypothetical protein	Teg26as
310.531	1.76543	308.765	0.994315	SAS002	38229..38309	81	-	-	hypothetical protein	Teg8as
47.1828	1.03226	46.1505	0.978122	SAS024	944076..944168	93	-	-	hypothetical protein	Teg41as
65.0423	1.84656	63.1958	0.97161	SA0062	70209..70586	378	-	-	transposase	Teg14as
128.073	7.65205	120.421	0.940253	SA1825	2064249..2064590	342	-	-	hypothetical protein	Teg21as
25.0882	4.02451	21.0637	0.839586	SA0751	859710..859913	204	+	-	hypothetical protein	Teg40as
208.782	37.5987	171.184	0.819914	SA0028	37410..38204	795	-	-	truncated replication protein for pUB110 plasmid	Teg8as
11.9577	7.75373	4.20398	0.351571	SA2093	2352596..2353399	804	+	ssaA	hypothetical protein	Teg36as
10.3728	8.15582	2.21696	0.213729	SA0612	706687..707193	507	-	-	hypothetical protein
12.0677	9.6255	2.44223	0.202377	SA0544	637420..638172	753	-	-	putative heme peroxidase
31.881	26.1955	5.68546	0.178334	SA0620	715687..716484	798	-	-	hypothetical protein	Teg20as
18.0158	14.9009	3.11486	0.172897	SA0641	735417..735860	444	-	-	hypothetical protein
18.6235	15.8627	2.76078	0.148242	SA0970	1100624..1100878	255	+	-	hypothetical protein	Teg37as
54.1952	46.4667	7.72857	0.142606	SAS011	418253..418462	210	-	-	hypothetical protein
19.5455	17.1302	2.4153	0.123573	SA0351	410257..411354	1098	+	-	translation-associated GTPase	Teg38as
20.5647	18.7135	1.85124	0.0900201	SA0413	475291..475653	363	+	-	hypothetical protein	Teg19as
16.3596	14.9934	1.36617	0.083509	SA1187	1353520..1354128	609	-	-	hypothetical protein
16.1686	14.9258	1.24277	0.0768632	SA2273	2548605..2549399	795	-	-	hypothetical protein
14.0438	13.0438	1	0.0712059	SA1186	1352848..1353144	297	-	-	hypothetical protein
15.5157	14.4346	1.08103	0.0696736	SA0680	776469..777011	543	+	-	hypothetical protein
10.2376	9.53546	0.702128	0.0685833	SA2267	2544054..2544335	282	+	-	hypothetical protein
32.6776	30.4932	2.18443	0.0668478	SA2200	2469373..2470104	732	-	-	hypothetical protein	Teg25as
12.8512	12.0012	0.850058	0.0661461	SA2288	2565756..2566622	867	-	gtaB	UTP-glucose-1-phosphate uridyltransferase
15.6035	14.6084	0.995141	0.0637768	SA1737	1990202..1991230	1029	-	-	hypothetical protein
14.602	13.7235	0.878431	0.0601585	SA1252	1426688..1427197	510	-	-	hypothetical protein
13.2078	12.4184	0.7894	0.0597677	SA0245	298241..298957	717	+	ispD	2-C-methyl-D-erythritol 4-phosphate cytidylyltransferase
10.3963	9.77742	0.618893	0.05953	SA2140	2404605..2405525	921	-	-	hypothetical protein
12.9969	12.3056	0.691358	0.053194	SA1724	1973966..1975261	1296	-	purB	adenylosuccinate lyase
10.7991	10.2521	0.547009	0.0506529	SA1005	1138332..1138565	234	-	-	hypothetical protein
13.814	13.2081	0.605893	0.0438608	SA0634	728373..728915	543	+	-	hypothetical protein
15.1321	14.4817	0.650407	0.0429819	SA0282	340566..341057	492	+	-	hypothetical protein
14.4596	13.8426	0.617021	0.0426722	SA2424	2721278..2721982	705	-	-	hypothetical protein
10.9373	10.4796	0.457646	0.0418427	SA1331	1538215..1539123	909	+	-	hypothetical protein
16.7338	16.0554	0.678445	0.0405434	SA0453	524245..525093	849	+	-	4-diphosphocytidyl-2-C-methyl-D-erythritol kinase
43.8228	42.1816	1.64123	0.0374515	SA0926	1051699..1052838	1140	+	purD	phosphoribosylamine--glycine ligase
14.5085	14.0024	0.506083	0.0348818	SA1668	1904245..1905066	822	+	-	hypothetical protein
11.2063	10.8369	0.369408	0.0329642	SA1060	1199155..1200540	1386	+	-	hypothetical protein
11.0169	10.6554	0.361582	0.0328205	SAS057	2000746..2000922	177	-	-	hypothetical protein
11.0389	10.6785	0.36036	0.0326447	SA0102	115472..117247	1776	-	-	hypothetical protein
56.0457	54.2392	1.80645	0.0322318	SA2287	2564802..2565545	744	+	sarH2	hypothetical protein
129.62	125.636	3.9845	0.0307398	SAS083	2353417..2353545	129	-	-	hypothetical protein
33.9713	32.929	1.04235	0.0306832	SA0048	56002..56733	732	+	ermA	rRNA methylase
11.2732	10.9446	0.328638	0.0291521	SA0799	903530..904594	1065	-	-	hypothetical protein
10.0116	9.72637	0.28524	0.028491	SA0885	1005392..1005994	603	+	-	hypothetical protein
37.9337	36.8707	1.06293	0.0280206	SA0723	827630..828217	588	+	clpP	hypothetical protein
19.6603	19.1132	0.547009	0.0278231	SA1185	1352174..1352641	468	+	-	hypothetical protein
20.7841	20.2131	0.571023	0.027474	SA0660	755280..756335	1056	-	saeS	histidine protein kinase
14.4691	14.0741	0.395062	0.0273038	SA0797	902805..903047	243	-	-	hypothetical protein
10.8961	10.6093	0.286738	0.0263158	SA1741	1995034..1995591	558	-	-	hypothetical protein
37.0956	36.1776	0.918033	0.0247477	SA1951	2200193..2200924	732	+	ermA	rRNA methylase Erm(A)
20.2729	19.7729	0.5	0.0246634	SA1007	1140562..1141521	960	-	-	alpha-hemolysin
15.1111	14.7391	0.371981	0.0246164	SA2345	2635308..2635514	207	+	-	hypothetical protein
48.1899	47.0127	1.17722	0.0244287	SA0752	859910..860146	237	-	-	hypothetical protein
11.8846	11.6075	0.277056	0.0233123	SA1047	1186414..1187106	693	+	pyrF	orotidine-5-phosphate decarboxylase
18.2133	17.7911	0.422222	0.023182	SA2378	2666829..2667278	450	+	-	hypothetical protein
18.6626	18.2308	0.431849	0.0231398	SA1655	1889418..1890158	741	-	-	hypothetical protein
15.8554	15.4903	0.365079	0.0230256	SA0481	561109..561675	567	+	-	hypothetical protein
14.1905	13.8801	0.310406	0.0218742	SA0002	2156..3289	1134	+	dnaN	DNA polymerase III subunit beta
10.4071	10.1803	0.226776	0.0217905	SA1135	1289842..1290207	366	+	-	hypothetical protein
51.1038	50.0492	1.05464	0.0206373	SA0662	756996..757178	183	-	-	hypothetical protein
34.2514	33.5519	0.699454	0.0204212	SA0766	871425..872156	732	-	ermA	rRNA methylase
34.8443	34.1448	0.699454	0.0200737	SA1480	1685864..1686595	732	+	ermA	rRNA methylase Erm(A)
10.6131	10.4028	0.210329	0.0198177	SA2375	2664073..2665137	1065	+	-	dihydroorotate dehydrogenase 2
21.8796	21.4567	0.422907	0.0193289	SA1519	1732548..1733909	1362	+	aapA	D-serine/D-alanine/glycine transporter
11.945	11.7251	0.219931	0.018412	SA2108	2370486..2371358	873	+	-	hypothetical protein
11.4227	11.2135	0.20915	0.0183101	SA1469	1677944..1678402	459	-	-	hypothetical protein
23	22.5789	0.421053	0.0183066	SA1015	1149809..1150036	228	+	-	hypothetical protein
42.9306	42.1465	0.784062	0.0182635	SA2334	2618754..2619920	1167	+	mvaS	3-hydroxy-3-methylglutaryl CoA synthase
139.163	136.637	2.52593	0.0181508	SAS059	2011001..2011135	135	-	-	hypothetical protein
24.7279	24.2925	0.435374	0.0176066	SA0663	757812..758252	441	-	-	hypothetical protein
33.0556	32.4802	0.575397	0.017407	SA1653	1887575..1888078	504	+	TRAP	signal transduction protein TRAP
12.0383	11.8291	0.20915	0.0173738	SA1887	2139312..2140382	1071	-	ddl	D-alanyl-alanine synthetase A
18.9418	18.6157	0.326055	0.0172136	SA1973	2241400..2242086	687	-	-	hypothetical protein
16.4207	16.1411	0.27965	0.0170303	SA0997	1130843..1131643	801	+	murI	glutamate racemase
14.641	14.3949	0.246154	0.0168126	SA0830	940904..941293	390	+	-	hypothetical protein
11.5252	11.3317	0.193496	0.0167889	SA0600	694488..695717	1230	+	-	hypothetical protein
15.258	15.0023	0.255708	0.0167589	SA1064	1204606..1205481	876	+	-	hypothetical protein
21.2171	20.8643	0.352841	0.01663	SA0134	153763..154941	1179	+	drm	phosphopentomutase
12.0807	11.882	0.198758	0.0164524	SA0916	1041604..1042086	483	+	-	hypothetical protein
16.8905	16.6162	0.274286	0.0162391	SA2136	2401466..2402515	1050	-	fni	isopentenyl pyrophosphate isomerase
15.7838	15.529	0.254835	0.0161453	SA0524	619909..620787	879	-	-	putative GTP cyclohydrolase
15.8091	15.5545	0.254585	0.0161037	SA2322	2606268..2607194	927	+	-	hypothetical protein
15.2405	14.9981	0.242424	0.0159065	SA1041	1177783..1178310	528	+	pyrR	pyrimidine regulatory protein PyrR
11.9955	11.8051	0.190476	0.0158789	SA2073	2333616..2334287	672	-	modB	molybdenum ABC transporter permease
43.3188	42.6425	0.676329	0.0156128	SA0027	37200..37406	207	-	-	truncated replication protein for plasmid
22.0641	21.7222	0.34188	0.0154949	SA1399	1604353..1604820	468	-	-	hypothetical protein
14.7116	14.4846	0.22695	0.0154266	SA1656	1890292..1890714	423	+	hit	Hit-like protein involved in cell-cycle regulation
10.6872	10.5231	0.164103	0.0153551	SAS039	1313742..1313936	195	+	-	hypothetical protein
20.6056	20.2911	0.314554	0.0152654	SA1049	1187747..1187959	213	+	-	hypothetical protein
15.8001	15.5642	0.235988	0.0149358	SA1357	1566211..1567566	1356	-	accC	acetyl-CoA carboxylase biotin carboxylase subunit
11.3492	11.1799	0.169312	0.0149184	SA0625	722032..722220	189	+	-	hypothetical protein
15.3913	15.1617	0.229581	0.0149163	SA2354	2645038..2646849	1812	-	-	hypothetical protein
35.4194	34.8948	0.52459	0.0148108	SA2384	2672535..2673266	732	+	ermA	rRNA methylase Erm(A)
11.5754	11.4055	0.169851	0.0146735	SA2425	2722081..2723022	942	-	arcC	carbamate kinase
13.2364	13.0424	0.193939	0.014652	SAS081	2316962..2317126	165	+	-	hypothetical protein
13.3295	13.1364	0.193182	0.0144928	SAS010	417400..417663	264	-	-	hypothetical protein
32.7302	32.2562	0.473923	0.0144797	SA1019	1153884..1154324	441	-	-	hypothetical protein
13.8994	13.6981	0.201258	0.0144796	SA0864	978184..978819	636	+	-	GTP pyrophosphokinase
11.3605	11.196	0.164464	0.0144768	SA0001	517..1878	1362	+	dnaA	chromosomal replication initiation protein
11.8014	11.6312	0.170213	0.0144231	SA0817	920455..921582	1128	+	-	hypothetical protein
32.1594	31.6957	0.463768	0.0144209	SA1081	1224108..1224383	276	+	rpsP	30S ribosomal protein S16
29.1249	28.7062	0.418677	0.0143752	SA1836	2072341..2073957	1617	-	groEL	chaperonin GroEL
48.9333	48.2306	0.702778	0.0143619	SA2451	2764441..2764800	360	+	-	hypothetical protein
12.3896	12.2155	0.17411	0.0140529	SA1134	1288297..1289841	1545	+	-	hypothetical protein
14.2019	14.0025	0.199377	0.0140388	SA2114	2376731..2378335	1605	-	glvC	PTS system, arbutin-like IIBC component
14.8352	14.6278	0.207407	0.0139808	SA0210	249013..250092	1080	+	-	hypothetical protein
24.6101	24.2709	0.339223	0.0137839	SA0940	1066732..1068429	1698	-	-	hypothetical protein
53.4068	52.6836	0.723164	0.0135407	SA1912	2161722..2162075	354	-	-	hypothetical protein
12.6688	12.4979	0.17094	0.013493	SA1059	1198301..1199236	936	+	-	methionyl-tRNA formyltransferase
11.4107	11.2583	0.152381	0.0133542	SA0716	819382..820221	840	+	lgt	prolipoprotein diacylglyceryl transferase
11.137	10.9891	0.147879	0.0132782	SA0832	942833..943657	825	-	-	hypothetical protein
21.696	21.4095	0.286508	0.0132055	SA2126	2391228..2392487	1260	+	-	hypothetical protein
10.0247	9.893	0.131687	0.0131363	SA0717	820229..820714	486	+	-	hypothetical protein
15.052	14.8563	0.195719	0.0130028	SA2271	2546967..2547293	327	-	-	hypothetical protein
36.4437	35.9717	0.471976	0.0129509	SA1539	1758381..1760075	1695	-	-	septation ring formation regulator EzrA
18.4509	18.2128	0.238095	0.0129043	SA1933	2182602..2183273	672	-	-	hypothetical protein
15.8788	15.6747	0.20404	0.0128499	SA2201	2470101..2470595	495	-	-	hypothetical protein
16.1473	15.9407	0.206573	0.012793	SA1106	1251911..1253614	1704	+	proS	prolyl-tRNA synthetase
12.4876	12.3284	0.159204	0.012749	SA2419	2714613..2714813	201	-	-	hypothetical protein
12.9756	12.814	0.161585	0.012453	SA0659	754225..755208	984	+	-	hypothetical protein
20.7573	20.5013	0.256	0.012333	SA0917	1042073..1043197	1125	+	purK	phosphoribosylaminoimidazole carboxylase ATPase subunit
12.1519	12.0031	0.148837	0.012248	SA1681	1926659..1927948	1290	+	gsaB	glutamate-1-semialdehyde aminotransferase
15.3763	15.1882	0.188172	0.0122378	SAS025	954670..954855	186	-	-	hypothetical protein
63.6241	62.8463	0.777778	0.0122246	SA1453	1657620..1658042	423	-	-	hypothetical protein
19.8239	19.5891	0.234801	0.0118443	SA1146	1303452..1303928	477	-	bsaA	glutathione peroxidase
17.4639	17.2649	0.199005	0.0113952	SA1167	1328813..1329616	804	+	-	hypothetical protein
20.1211	19.8965	0.224561	0.0111605	SA0366	422549..423118	570	-	ahpC	alkyl hydroperoxide reductase subunit C
11.9725	11.8389	0.133537	0.0111537	SA1344	1553738..1554718	981	-	-	hypothetical protein
13.6573	13.5082	0.149184	0.0109234	SA0611	706050..706478	429	+	-	hypothetical protein
17.7718	17.5796	0.192192	0.0108145	SA0525	620800..621465	666	-	-	hypothetical protein
32.0071	31.6619	0.345154	0.0107837	SA2175	2443762..2444184	423	+	-	hypothetical protein
11.4004	11.2778	0.122605	0.0107545	SA2335	2620085..2620606	522	-	adaB	methylated DNA-protein cysteine methyltransferase
10.2806	10.1707	0.109966	0.0106964	SA1512	1721209..1722081	873	-	-	formamidopyrimidine-DNA glycosylase
11.5766	11.4533	0.123314	0.010652	SA0309	365458..367533	2076	+	geh	glycerol ester hydrolase
15.5406	15.3782	0.162465	0.0104542	SA2171	2440199..2440555	357	+	-	hypothetical protein
12.8298	12.696	0.133891	0.0104359	SA0241	292918..293634	717	+	ispD	2-C-methyl-D-erythritol 4-phosphate cytidylyltransferase
12.4337	12.3052	0.128514	0.0103359	SA1315	1522837..1523085	249	+	fer	ferredoxin
48.2584	47.7623	0.496124	0.0102806	SA1364	1572118..1572504	387	+	-	hypothetical protein
27.5055	27.223	0.282561	0.0102729	SA1459	1665173..1665625	453	-	-	D-tyrosyl-tRNA deacylase
88.1373	87.2647	0.872549	0.00989989	SA0164	188573..188776	204	-	-	hypothetical protein
15.5449	15.391	0.153846	0.00989691	SA1511	1720570..1721193	624	-	-	dephospho-CoA kinase
51.8972	51.3862	0.510978	0.00984596	SA1585	1823844..1824845	1002	+	-	hypothetical protein
10.3491	10.2484	0.100629	0.00972349	SA0914	1039362..1039679	318	-	-	hypothetical protein
10.6537	10.5502	0.10356	0.00972053	SA1235	1409203..1409511	309	-	-	hypothetical protein
17.7065	17.5344	0.172043	0.0097164	SA0587	680739..681668	930	-	-	hypothetical protein
48.874	48.4065	0.46748	0.009565	SA0003	3670..3915	246	+	-	hypothetical protein
12.4444	12.3259	0.118519	0.00952381	SA0865	978836..979645	810	+	ppnK	inorganic polyphosphate/ATP-NAD kinase
27.2953	27.0369	0.258362	0.00946546	SA0704	802385..803251	867	+	-	hypothetical protein
42.0432	41.6481	0.395062	0.00939656	SAS054	1940366..1940527	162	-	-	hypothetical protein
10.053	9.95879	0.0941869	0.00936905	SA1886	2137939..2139297	1359	-	murF	UDP-N-acetylmuramoylalanyl-D-glutamyl-2, 6-diaminopimelate-D-alanyl-D-alanyl ligase
18.3619	18.1907	0.171123	0.00931948	SA1734	1986743..1987303	561	+	-	hypothetical protein
15.6626	15.5188	0.143817	0.00918218	SA0589	682495..683238	744	-	-	hypothetical protein
16.2147	16.071	0.143756	0.00886574	SA0004	3912..5024	1113	+	recF	recombination protein F
18.7188	18.5533	0.165533	0.00884313	SA1900	2152031..2152471	441	+	-	hypothetical protein
14.6133	14.4852	0.128102	0.00876616	SA0905	1026342..1030088	3747	-	atl	autolysin, N-acetylmuramyl-L-alanine amidase and endo-b-N-acetylglucosaminidas
14.6111	14.4841	0.126984	0.00869093	SAS026	993965..994216	252	+	-	hypothetical protein
14.6919	14.5678	0.124031	0.00844216	SA1975	2243333..2243848	516	-	-	hypothetical protein
16.2144	16.0786	0.135881	0.00838025	SA1936	2186360..2186830	471	+	luxS	S-ribosylhomocysteinase
78.0175	77.3874	0.630017	0.00807534	SA0359	416691..417263	573	+	-	hypothetical protein
63.408	62.9055	0.502488	0.00792468	SAS052	1760920..1761522	603	+	rpsD	30S ribosomal protein S4
19.5145	19.3599	0.154589	0.00792177	SA0958	1084820..1085647	828	+	-	hypothetical protein
14.7665	14.651	0.115523	0.00782332	SA2367	2656966..2657796	831	+	-	hypothetical protein
16.7434	16.6125	0.130879	0.00781679	SA1411	1616073..1617050	978	-	hrcA	heat-inducible transcriptional repressor
37.693	37.3984	0.294543	0.00781427	SA1885	2135902..2137422	1521	-	-	hypothetical protein
38.0511	37.7551	0.296012	0.00777933	SA2092	2350031..2351986	1956	-	-	hypothetical protein
91.3801	90.6784	0.701754	0.00767951	SAS067	2121531..2121701	171	-	-	hypothetical protein
14.348	14.2392	0.108758	0.00758004	SA1562	1790842..1794666	3825	-	-	hypothetical protein
13.7195	13.616	0.10356	0.00754836	SA0442	514728..515654	927	+	holB	DNA polymerase III, delta prime subunit
20.2952	20.1429	0.152381	0.00750821	SA0296	351567..352616	1050	+	-	hypothetical protein
13.9886	13.8846	0.104065	0.00743927	SA0957	1084049..1084663	615	-	-	hypothetical protein
10.042	9.96737	0.0745921	0.00742804	SA1564	1795312..1796169	858	-	-	hypothetical protein
21.3623	21.2077	0.154589	0.00723654	SA1756	2008105..2008311	207	-	-	truncated amidase
16.9706	16.848	0.122605	0.00722456	SA2074	2334301..2335083	783	-	modA	molybdate-binding protein
29.0781	28.8681	0.209974	0.00722103	SA0365	421010..422533	1524	-	ahpF	alkyl hydroperoxide reductase subunit F
77.2463	76.6891	0.557214	0.00721347	SA0466	538207..538608	402	+	-	hypothetical protein
11.0983	11.0183	0.08	0.00720829	SA1719	1967283..1968482	1200	-	-	hypothetical protein
15.4583	15.3472	0.111111	0.00718778	SA2270	2546677..2546964	288	-	-	hypothetical protein
12.8736	12.7816	0.091954	0.00714286	SA0863	977820..978167	348	+	-	hypothetical protein
10.6099	10.5343	0.0756501	0.00713012	SA0374	431708..432976	1269	+	pbuX	xanthine permease
11.1432	11.0642	0.0790123	0.00709063	SA1967	2228184..2228993	810	-	-	hypothetical protein
17.3219	17.2	0.121905	0.00703761	SA1742	1995651..1996175	525	-	-	hypothetical protein
25.0152	24.842	0.17316	0.00692221	SA0959	1086094..1087941	1848	+	-	hypothetical protein
10.6483	10.5746	0.0736196	0.00691377	SA1058	1197820..1198308	489	+	-	hypothetical protein
95.8239	95.1662	0.65773	0.00686394	SA1531	1749875..1750993	1119	-	ald	alanine dehydrogenase
11.2353	11.1582	0.0771084	0.00686303	SA1296	1501867..1503111	1245	-	-	hypothetical protein
40.4017	40.1282	0.273504	0.00676962	SA1145	1302997..1303230	234	+	-	hypothetical protein
20.5991	20.4597	0.139434	0.00676891	SA0681	777890..778807	918	-	-	hypothetical protein
19.0987	18.9699	0.128761	0.00674186	SA0537	631344..632174	831	-	-	phosphomethylpyrimidine kinase
13.1267	13.0386	0.0881543	0.00671563	SA2198	2467409..2467771	363	-	-	hypothetical protein
11.5183	11.4421	0.0761905	0.00661476	SA1926	2174362..2175621	1260	-	murZ	UDP-N-acetylglucosamine 1-carboxyvinyltransferase
29.7181	29.5221	0.196078	0.00659794	SA1495	1702997..1703812	816	-	hemX	hemA concentration negative effector hemX
59.882	59.487	0.395062	0.00659733	SA1911	2160973..2161701	729	-	atpB	F0F1 ATP synthase subunit A
21.364	21.2237	0.140351	0.00656949	SA1680	1926123..1926578	456	-	-	hypothetical protein
31.8497	31.6405	0.20915	0.0065668	SA0636	729579..730037	459	-	-	hypothetical protein
49.0244	48.7026	0.321839	0.00656487	SA1574	1804815..1805510	696	-	-	hypothetical protein
22.1532	22.009	0.144144	0.00650671	SA0194	229259..229480	222	+	-	hypothetical protein
12.0181	11.9408	0.0772947	0.00643151	SA1124	1277180..1278007	828	+	-	hypothetical protein
24.8537	24.6977	0.156002	0.00627682	SA0182	212901..214541	1641	-	-	hypothetical protein
16.6734	16.5695	0.103853	0.00622865	SA1563	1794687..1795283	597	-	-	hypothetical protein
24.3948	24.2435	0.1513	0.00620215	SA0755	862690..863112	423	-	-	hypothetical protein
34.0759	33.8647	0.211221	0.00619855	SA1723	1973555..1973857	303	-	-	hypothetical protein
11.1355	11.0667	0.0688172	0.00617999	SA0736	843242..843706	465	+	smpB	SsrA-binding protein
28.2483	28.077	0.171352	0.00606592	SA2351	2641761..2643254	1494	-	-	hypothetical protein
16.4274	16.3279	0.0994561	0.0060543	SA1491	1699028..1700314	1287	-	hemL	glutamate-1-semialdehyde aminotransferase
18.5899	18.4782	0.111693	0.00600826	SA1304	1509707..1510279	573	-	-	hypothetical protein
15.1045	15.0141	0.0903955	0.00598466	SA1360	1569087..1570148	1062	-	-	Xaa-Pro dipeptidase
12.1995	12.127	0.0725624	0.00594796	SA1352	1562949..1563830	882	-	ispA	hypothetical protein
15.0306	14.9415	0.0891365	0.00593032	SA0512	599248..600324	1077	+	ilvE	branched-chain amino acid aminotransferase
33.4944	33.2962	0.198265	0.00591935	SA0927	1053106..1053912	807	-	-	hypothetical protein
14.4996	14.4138	0.0857909	0.0059168	SA1449	1653329..1654447	1119	-	-	(5-methylaminomethyl-2-thiouridylate)-methyltran sferase
13.771	13.6896	0.0814249	0.00591279	SA1125	1278026..1278418	393	+	-	hypothetical protein
12.6636	12.589	0.0745921	0.00589029	SA1105	1250605..1251891	1287	+	-	hypothetical protein
19.4357	19.3214	0.114286	0.00588019	SA0658	753254..754093	840	+	-	hypothetical protein
54.9659	54.6446	0.321285	0.00584518	SA2352	2643247..2643744	498	-	-	hypothetical protein
25.6093	25.4605	0.148837	0.00581184	SA1569	1799557..1800201	645	-	-	hypothetical protein
23.6068	23.4701	0.136752	0.0057929	SA1903	2154380..2154613	234	-	-	hypothetical protein
10.6292	10.5677	0.0614793	0.005784	SA0780	886646..887686	1041	+	-	hypothetical protein
12.7333	12.6598	0.0735632	0.00577722	SA0789	895663..896097	435	+	-	hypothetical protein
17.2549	17.1558	0.0990712	0.00574163	SA0212	251212..252180	969	+	-	hypothetical protein
23.6212	23.4857	0.13545	0.00573425	SA1557	1784194..1785138	945	-	ccpA	catabolite control protein A
13.2404	13.1646	0.0757845	0.00572374	SA0247	299997..301685	1689	+	-	hypothetical protein
16.7226	16.627	0.0955711	0.00571508	SA1749	2001463..2002749	1287	+	-	hypothetical protein
45.9378	45.6807	0.257028	0.00559514	SA0608	702506..703003	498	+	-	hypothetical protein
28.0016	27.847	0.154589	0.00552073	SA2316	2600886..2601506	621	-	srtA	sortase
87.3376	86.8559	0.48172	0.00551561	SA1697	1944388..1944852	465	+	-	hypothetical protein
61.9463	61.6085	0.337808	0.00545323	SA2174	2443094..2443540	447	+	-	hypothetical protein
18.4827	18.3821	0.100629	0.00544449	SA0443	515823..516458	636	+	-	hypothetical protein
21.7652	21.6479	0.117216	0.00538549	SA0483	562686..565142	2457	+	clpC	endopeptidase
18.0366	17.9398	0.0967742	0.00536545	SA2485	2795810..2796274	465	+	-	hypothetical protein
10.0883	10.0342	0.0540769	0.00536036	SA1119	1270705..1273071	2367	+	spoIIIE	hypothetical protein
25.8141	25.6774	0.136752	0.00529757	SA1108	1258478..1258945	468	+	-	hypothetical protein
11.6952	11.6333	0.0618357	0.00528729	SA1093	1237197..1239266	2070	+	-	DNA topoisomerase I
23.412	23.2886	0.123457	0.00527322	SA0931	1057017..1058312	1296	+	-	hypothetical protein
38.8708	38.6667	0.204147	0.00525193	SA1282	1486033..1486659	627	+	recU	Holliday junction-specific endonuclease
41.246	41.0309	0.215054	0.00521393	SA0162	185185..186672	1488	+	aldA	hypothetical protein
13.5614	13.4912	0.0701754	0.00517464	SA0964	1094834..1095745	912	-	-	hypothetical protein
23.447	23.3258	0.121212	0.00516963	SA0464	537429..537692	264	+	-	hypothetical protein
22.3925	22.2771	0.11544	0.0051553	SA1669	1905519..1906904	1386	-	fumC	fumarate hydratase
19.8476	19.746	0.101587	0.00511836	SA2187	2457679..2457993	315	-	nasE	assimilatory nitrite reductase
10.2127	10.1606	0.0521597	0.00510733	SA0698	796283..797509	1227	-	pepT	peptidase T
14.4851	14.4133	0.0717489	0.0049533	SA1354	1564031..1565368	1338	-	xseA	exodeoxyribonuclease VII large subunit
26.61	26.4787	0.131363	0.0049366	SA1699	1945412..1946629	1218	+	-	hypothetical protein
64.8806	64.5622	0.318408	0.0049076	SA1503	1711119..1711319	201	-	rpmI	50S ribosomal protein L35
15.0433	14.9704	0.0728929	0.00484555	SA0831	941465..942781	1317	-	cdr	coenzyme A disulfide reductase
15.1233	15.0502	0.0730594	0.00483092	SA1561	1789505..1790818	1314	-	murC	UDP-N-acetylmuramate--L-alanine ligase
16.335	16.2562	0.0788177	0.00482509	SA0908	1031423..1032640	1218	-	-	hypothetical protein
73.0543	72.7065	0.347826	0.0047612	SA1698	1944859..1945134	276	+	-	hypothetical protein
30.6961	30.551	0.145125	0.00472778	SA1901	2152530..2152970	441	-	-	3-hydroxymyristoyl/3-hydroxydecanoyl-(acyl carrier protein) dehydratase
13.1459	13.0841	0.0618357	0.00470381	SA2180	2448396..2449430	1035	-	-	hypothetical protein
17.9644	17.8801	0.0843215	0.0046938	SA1704	1949720..1950478	759	-	map	methionine aminopeptidase
13.6737	13.6098	0.0638723	0.00467119	SA1872	2119821..2120822	1002	-	rsbU	sigmaB regulation protein RsbU
21.9936	21.891	0.102564	0.00466336	SA1174	1337131..1337754	624	-	lexA	LexA repressor
12.8913	12.8324	0.0589319	0.00457143	SA1684	1931552..1932094	543	-	-	hypothetical protein
15.0014	14.9329	0.0685225	0.00456773	SA0531	625396..626796	1401	+	proP	hypothetical protein
30.7438	30.6041	0.139738	0.00454524	SA0661	756335..757021	687	-	saeR	response regulator
15.3355	15.2667	0.0688172	0.00448745	SA1358	1567566..1568030	465	-	accB	acetyl-CoA carboxylase biotin carboxyl carrier subunit
10.478	10.431	0.0469897	0.00448462	SA0019	27440..28801	1362	+	-	hypothetical protein
12.4074	12.3519	0.0555556	0.00447761	SA0599	692404..694131	1728	+	-	ATP-binding cassette transporter A
22.5796	22.4792	0.100392	0.00444614	SA1044	1180762..1182036	1275	+	pyrC	dihydroorotase
10.6594	10.613	0.0463768	0.00435078	SA2328	2613709..2614398	690	-	-	hypothetical protein
25.8105	25.6982	0.112281	0.00435019	SA0749	857763..858047	285	-	-	hypothetical protein
12.0359	11.9837	0.0522876	0.00434428	SA1048	1187106..1187717	612	+	pyrE	orotate phosphoribosyltransferase
11.9551	11.9038	0.0512821	0.00428954	SA1393	1599418..1600041	624	-	-	hypothetical protein
15.0835	15.0189	0.0646465	0.00428591	SA1336	1542651..1544135	1485	+	-	glucose-6-phosphate 1-dehydrogenase
13.5114	13.4537	0.0577617	0.00427503	SA1363	1571130..1571960	831	-	-	hypothetical protein
105.052	104.606	0.446771	0.00425284	SA0707	805425..805997	573	+	-	hypothetical protein
16.3242	16.2549	0.0692641	0.00424303	SA0520	608443..612600	4158	+	sdrD	Ser-Asp rich fibrinogen-binding, bone sialoprotein-binding protein
16.2968	16.228	0.0688172	0.00422275	SA1665	1901505..1901969	465	-	-	hypothetical protein
16.6272	16.557	0.0701754	0.00422052	SA2247	2523376..2523831	456	+	-	hypothetical protein
86.7038	86.3383	0.365453	0.00421496	SA0928	1053905..1055305	1401	-	-	hypothetical protein
23.7726	23.6729	0.0996885	0.00419342	SA0696	794228..794548	321	+	-	hypothetical protein
11.0953	11.0489	0.0464441	0.00418592	SA2326	2609552..2611618	2067	-	ptsG	PTS system, glucose-specific IIABC component
11.6288	11.5803	0.0484848	0.00416938	SA1285	1489751..1490410	660	-	nth	endonuclease-like protein
20.9737	20.8865	0.0871935	0.00415728	SA1045	1182038..1183138	1101	+	pyrAA	carbamoyl phosphate synthase small subunit
25.4041	25.2988	0.10535	0.00414696	SA0479	559257..560471	1215	-	nupC	pyrimidine nucleoside transport protein
32.7003	32.5658	0.134454	0.0041117	SA1599	1836897..1837610	714	-	-	putative translaldolase
19.926	19.8444	0.0816327	0.00409679	SA1109	1258966..1260141	1176	+	nusA	transcription elongation factor NusA
14.7183	14.6582	0.0600939	0.00408293	SA1969	2236331..2237395	1065	-	-	hypothetical protein
17.7667	17.6956	0.0711111	0.0040025	SA1329	1537037..1537486	450	-	-	hypothetical protein
11.8106	11.7636	0.0469897	0.00397861	SA0627	723519..724199	681	+	-	hypothetical protein
15.1981	15.1389	0.0592593	0.00389911	SA1380	1584816..1585355	540	-	-	hypothetical protein
19.9442	19.8675	0.0767085	0.00384615	SA1419	1625822..1626538	717	-	-	hypothetical protein
21.6615	21.5785	0.0830091	0.00383211	SA0869	984034..984804	771	+	fabI	enoyl-(acyl carrier protein) reductase
17.0878	17.0225	0.0653728	0.00382569	SA1661	1894739..1897675	2937	-	-	hypothetical protein
23.3639	23.275	0.0888889	0.00380454	SA0526	621479..621838	360	-	-	hypothetical protein
25.2703	25.1742	0.0960961	0.00380273	SA0823	928866..930197	1332	+	pgi	glucose-6-phosphate isomerase
36.9464	36.8072	0.13913	0.00376574	SA1529	1747640..1748329	690	-	-	hypothetical protein
22.3947	22.3113	0.0833333	0.00372113	SA1851	2089419..2090054	636	-	-	redox-sensing transcriptional repressor Rex
39.2452	39.0992	0.146006	0.00372034	SA1182	1346130..1346492	363	-	mscL	large-conductance mechanosensitive channel
12.8527	12.8051	0.047619	0.00370499	SA2311	2596052..2596723	672	-	-	hypothetical protein
40.972	40.8228	0.149184	0.00364112	SA0009	12793..14079	1287	+	serS	seryl-tRNA synthetase
16.0563	15.9982	0.058129	0.00362032	SA1425	1629155..1630255	1101	-	-	GTP-binding protein YqeH
118.787	118.36	0.426667	0.00359187	SA0573	666347..666721	375	-	sarA	staphylococcal accessory regulator A
20.8228	20.7483	0.0745921	0.00358222	SA0563	656831..657259	429	+	-	hypothetical protein
11.8462	11.804	0.0422442	0.00356606	SA0008	10900..12414	1515	+	hutH	histidine ammonia-lyase
57.7179	57.5128	0.205128	0.00355398	SA1565	1796269..1796580	312	-	-	hypothetical protein
29.7517	29.6461	0.105578	0.00354863	SA0682	779077..780582	1506	-	-	hypothetical protein
20.5248	20.4527	0.0720721	0.00351147	SA1941	2190733..2191176	444	-	dps	general stress protein 20U
19.3892	19.323	0.0662526	0.00341698	SA0973	1101884..1102366	483	+	-	hypothetical protein
19.5778	19.511	0.0668757	0.00341588	SA0370	428331..429287	957	-	-	hypothetical protein
10.4257	10.3905	0.0352035	0.0033766	SA2079	2339202..2340110	909	-	-	hypothetical protein
51.0424	50.8727	0.169761	0.00332588	SA1913	2162242..2163372	1131	-	mnaA	UDP-GlcNAc 2-epimerase
17.3422	17.2852	0.057041	0.00328914	SA2458	2769773..2770333	561	-	icaR	ica operon transcriptional regulator IcaR
12.4649	12.424	0.0408685	0.00327869	SA1104	1249611..1250393	783	+	cdsA	phosphatidate cytidylyltransferase
90.2888	89.9933	0.29555	0.00327338	SA0818	921890..923080	1191	+	rocD	ornithine--oxo-acid transaminase
59.4455	59.2515	0.193939	0.00326248	SA0441	514185..514514	330	+	-	hypothetical protein
42.8761	42.7365	0.139616	0.00325627	SA0231	279613..280758	1146	-	-	hypothetical protein
10.8429	10.8079	0.0350301	0.00323069	SA0018	25648..27474	1827	+	vicK	two-component sensor histidine kinase
11.2699	11.2337	0.0362196	0.00321382	SA1322	1530839..1532605	1767	-	srrB	staphylococcal respiratory response protein SrrB
27.2104	27.123	0.0874317	0.00321317	SA0861	976572..976937	366	-	-	hypothetical protein
32.4455	32.3415	0.104065	0.00320738	SA0994	1127360..1127974	615	+	sdhC	succinate dehydrogenase cytochrome b-558
14.3312	14.2853	0.0458781	0.00320128	SA0189	222427..225216	2790	+	hsdR	type I restriction enzyme restriction chain
10.5506	10.5169	0.0337553	0.00319936	SA1400	1604821..1605768	948	-	phoH	hypothetical protein
17.7496	17.6931	0.0564374	0.00317965	SA0635	729011..729577	567	-	-	hypothetical protein
77.7213	77.4754	0.245902	0.00316389	SA2025	2296543..2296908	366	-	rpsM	30S ribosomal protein S13
16.2236	16.1723	0.0512821	0.00316096	SA1695	1942782..1944029	1248	-	ampS	aminopeptidase ampS
16.2564	16.2051	0.0512821	0.00315457	SA1439	1641684..1642307	624	-	udk	uridine kinase
141.188	140.749	0.439216	0.00311085	SA0873	989093..989602	510	+	-	hypothetical protein
20.5908	20.5269	0.0638723	0.00310198	SA1709	1955402..1955902	501	+	-	hypothetical protein
12.0385	12.0012	0.037296	0.00309807	SA1523	1738217..1739074	858	-	-	acetyl-CoA carboxylase subunit beta
73.7055	73.4797	0.22575	0.00306286	SA0924	1049510..1050076	567	+	purN	phosphoribosylglycinamide formyltransferase
14.2828	14.2391	0.0437158	0.00306074	SA1379	1583341..1584804	1464	-	-	hypothetical protein
31.1348	31.04	0.0948148	0.0030453	SA0657	751683..753032	1350	+	-	hypothetical protein
33.5566	33.4545	0.102073	0.00304183	SA1410	1615415..1616041	627	-	grpE	GrpE protein
41.1415	41.0174	0.124031	0.00301474	SA1692	1939720..1940235	516	-	-	hypothetical protein
18.4732	18.418	0.0552677	0.00299177	SA0373	431130..431708	579	+	xprT	xanthine phosphoribosyltransferase
45.4451	45.3101	0.135021	0.00297108	SA2101	2361917..2362390	474	-	-	hypothetical protein
13.0205	12.9819	0.0385078	0.00295749	SA0564	657256..658917	1662	+	argS	arginyl-tRNA synthetase
37.1812	37.0718	0.109402	0.00294239	SA1421	1626895..1627479	585	-	-	hypothetical protein
38.9429	38.8286	0.114286	0.0029347	SA1258	1431052..1431891	840	-	-	hypothetical protein
30.8206	30.7302	0.0903955	0.00293295	SA0017	24928..25635	708	+	vicR	response regulator
50.0506	49.9077	0.142857	0.00285425	SA0920	1044170..1044841	672	+	purQ	phosphoribosylformylglycinamidine synthase I
13.0123	12.9753	0.037037	0.0028463	SA0560	653214..654509	1296	+	-	hypothetical protein
24.2313	24.1624	0.0689655	0.00284613	SA1394	1600376..1601767	1392	+	glyS	glycyl-tRNA synthetase
13.4815	13.4432	0.0382318	0.00283587	SA1919	2167492..2168328	837	-	-	hypothetical protein
68.0616	67.8694	0.192192	0.0028238	SA2011	2283982..2284647	666	-	-	hypothetical protein
30.4046	30.3191	0.0854701	0.00281109	SA2062	2325725..2326075	351	-	-	hypothetical protein
13.4535	13.4158	0.0376914	0.00280161	SA0436	502594..504291	1698	+	dnaX	DNA polymerase III gamma and tau subunits
45.6108	45.483	0.127745	0.00280075	SA1255	1429500..1430000	501	-	-	PTS system, glucose-specific enzyme II, A component
23.978	23.9109	0.067086	0.00279781	SA2098	2358178..2359131	954	+	-	glycerate dehydrogenase
10.5479	10.5184	0.0294659	0.00279354	SA0870	985001..986086	1086	-	-	hypothetical protein
20.3325	20.2763	0.0561404	0.00276112	SA1463	1671270..1673549	2280	-	secF	bifunctional preprotein translocase subunit SecD/SecF
12.0259	11.9928	0.0331263	0.00275458	SA1025	1160580..1161545	966	+	mraY	phospho-N-muramic acid-pentapeptide translocase
19.1695	19.1169	0.0526749	0.00274784	SA0794	899902..901116	1215	+	dltB	DltB membrane protein
47.1788	47.0493	0.129555	0.00274603	SA0925	1050088..1051569	1482	+	purH	bifunctional phosphoribosylaminoimidazolecarboxamide formyltransferase/IMP cyclohydrolase
25.1726	25.1036	0.0690399	0.00274266	SA0845	958016..958942	927	+	oppB	oligopeptide transport system permease protein
36.5469	36.4468	0.100156	0.00274049	SA2172	2440873..2442150	1278	-	gltT	proton/sodium-glutamate symport protein
29.8422	29.7614	0.0808081	0.00270785	SA1570	1800216..1801007	792	-	-	hypothetical protein
17.9035	17.856	0.047513	0.00265384	SA1405	1609190..1610536	1347	-	-	hypothetical protein
10.0571	10.0306	0.0264682	0.0026318	SA1192	1361923..1363131	1209	+	-	hypothetical protein
19.8074	19.7557	0.0517799	0.00261417	SA0618	713459..714076	618	+	-	hypothetical protein
18.0811	18.0339	0.0471976	0.00261033	SA0297	352629..353306	678	+	-	hypothetical protein
111.896	111.607	0.289308	0.0025855	SA2036	2302772..2303089	318	-	rplX	50S ribosomal protein L24
27.4305	27.3598	0.0706402	0.00257525	SA1559	1787508..1788866	1359	-	-	hypothetical protein
12.4419	12.4099	0.032032	0.00257452	SA1188	1354328..1356325	1998	+	parE	DNA topoisomerase IV subunit B
20.7356	20.6831	0.0525452	0.00253405	SA1501	1709966..1710574	609	-	-	hypothetical protein
23.7401	23.6809	0.0592593	0.00249616	SA2402	2691272..2692891	1620	-	-	acetate-CoA ligase
27.4145	27.3462	0.0683761	0.00249415	SA2125	2390003..2390938	936	-	-	formimidoylglutamase
13.8508	13.8169	0.0338624	0.0024448	SA1522	1737273..1738217	945	-	accA	acetyl-CoA carboxylase carboxyltransferase subunit alpha
19.8357	19.7874	0.0483092	0.00243546	SA1696	1944041..1944247	207	-	-	hypothetical protein
29.9553	29.8826	0.0727273	0.00242786	SA1027	1162912..1164231	1320	+	div1b	hypothetical protein
36.4703	36.3826	0.0876712	0.00240391	SA0921	1044834..1047023	2190	+	purL	phosphoribosylformylglycinamidine synthase II
20.175	20.1267	0.0482655	0.00239234	SA2243	2520153..2520815	663	-	-	hypothetical protein
20.5797	20.5309	0.0488177	0.00237213	SA1307	1512168..1513478	1311	-	engA	GTP-binding protein EngA
29.7489	29.6787	0.0701754	0.00235893	SA1607	1842185..1843096	912	-	-	hypothetical protein
20.2119	20.1644	0.0474074	0.00234553	SA1026	1161547..1162896	1350	+	murD	UDP-N-acetylmuramoyl-L-alanyl-D-glutamate synthetase
96.5947	96.3693	0.225352	0.00233297	SA2300	2584066..2585343	1278	-	-	hypothetical protein
18.4956	18.4527	0.0429043	0.0023197	SA1391	1596711..1598528	1818	-	dnaG	DNA primase
10.902	10.8769	0.025098	0.00230216	SA1346	1555520..1556794	1275	-	bmfBB	branched-chain alpha-keto acid dehydrogenase E2
55.5591	55.4316	0.12749	0.00229467	SA0108	124422..125174	753	-	sarH1	hypothetical protein
33.3167	33.2405	0.0761905	0.00228686	SA0904	1025716..1026135	420	+	-	ATL autolysin transcription regulator
45.8464	45.7418	0.104575	0.00228099	SA0785	892270..893187	918	+	lipA	lipoyl synthase
23.3698	23.3167	0.053068	0.00227079	SA1727	1978090..1978692	603	-	-	hypothetical protein
28.3615	28.2971	0.0643539	0.00226906	SA1177	1338627..1340615	1989	+	tkt	transketolase
16.5766	16.5392	0.0374269	0.00225781	SA1593	1832517..1833371	855	-	-	hypothetical protein
56.1412	56.0157	0.12549	0.00223526	SA1922	2170338..2170592	255	-	rpmE2	50S ribosomal protein L31 type B
19.5434	19.5	0.0433604	0.00221868	SA1324	1533429..1534166	738	-	rluB	ribosomal large subunit pseudouridine synthase B
51.8802	51.7656	0.114583	0.00220861	SA2268	2544595..2544786	192	-	-	hypothetical protein
47.9561	47.8509	0.105263	0.00219499	SAS078	2296931..2297044	114	-	rpmJ	50S ribosomal protein L36
16.3322	16.2967	0.0355556	0.00217702	SA1396	1602691..1603590	900	-	era	GTP-binding protein Era
140.044	139.74	0.304762	0.00217618	SA1914	2163393..2164022	630	-	upp	uracil phosphoribosyltransferase
11.595	11.5697	0.0252167	0.0021748	SA1440	1642307..1643575	1269	-	-	hypothetical protein
147.927	147.607	0.32	0.00216323	SA0633	727994..728293	300	+	-	hypothetical protein
15.4629	15.4295	0.0334378	0.00216245	SA1260	1432585..1433541	957	-	thyA	thymidylate synthase
13.0702	13.0421	0.0280702	0.00214765	SA1408	1612239..1613378	1140	-	dnaJ	DnaJ protein
52.4657	52.3536	0.112045	0.00213558	SA1924	2172273..2173700	1428	-	-	hypothetical protein
87.1674	86.9819	0.185507	0.00212817	SA2109	2371745..2373124	1380	-	-	hypothetical protein
21.0222	20.9778	0.0444444	0.00211416	SA0857	971601..972320	720	+	-	adaptor protein
30.5984	30.5341	0.064257	0.00210001	SA0181	212277..212774	498	-	-	hypothetical protein
11.6088	11.5845	0.0243531	0.00209781	SA1708	1953797..1955110	1314	-	-	hypothetical protein
62.8732	62.7423	0.130879	0.00208164	SA2298	2581211..2581699	489	-	-	hypothetical protein
44.1001	44.0086	0.0915594	0.00207617	SA1293	1499949..1500647	699	-	-	hypothetical protein
44.2532	44.1617	0.0915594	0.00206899	SA1401	1606072..1606770	699	-	-	hypothetical protein
34.3189	34.2481	0.0708749	0.00206518	SA0829	939673..940575	903	+	-	hypothetical protein
12.7228	12.6967	0.0260163	0.00204486	SA1524	1739269..1740498	1230	-	-	hypothetical protein
22.4695	22.4241	0.0453901	0.00202007	SA1516	1728668..1729372	705	-	phoP	alkaline phosphatase synthesis transcriptional regulatory protein
12.1284	12.104	0.0244648	0.00201715	SA1094	1239422..1240729	1308	+	gid	tRNA (uracil-5-)-methyltransferase Gid
11.5852	11.5619	0.0232897	0.0020103	SA0646	740268..741641	1374	+	-	hypothetical protein
16.9691	16.935	0.0340788	0.00200828	SA1407	1611297..1612235	939	-	-	hypothetical protein
29.4667	29.4076	0.0591279	0.0020066	SA1184	1349289..1351994	2706	+	citB	aconitate hydratase
19.6926	19.6531	0.0395062	0.00200614	SA1243	1416505..1417314	810	-	-	hypothetical protein
64.1627	64.0357	0.126984	0.0019791	SA1414	1621010..1621261	252	+	rpsT	30S ribosomal protein S20
424.078	423.244	0.834264	0.00196724	SA1986	2256420..2256956	537	-	-	hypothetical protein
10.6556	10.6348	0.0207927	0.00195134	SA1718	1965656..1967194	1539	+	putP	high affinity proline permease
11.5465	11.5241	0.0224798	0.00194689	SA0714	814934..817780	2847	+	uvrA	exinuclease ABC subunit A
23.3333	23.2883	0.045007	0.00192887	SA1940	2189902..2190612	711	+	deoD	purine nucleoside phosphorylase
105.319	105.116	0.202899	0.00192652	SAS068	2142166..2142303	138	-	-	hypothetical protein
30.4026	30.3443	0.0582878	0.0019172	SA0529	623586..624134	549	+	-	hypothetical protein
71.3946	71.2578	0.136752	0.00191544	SA2356	2648126..2648827	702	-	isaA	immunodominant antigen A
10.9206	10.8997	0.0208333	0.00190771	SA2155	2420078..2421613	1536	-	-	malate:quinone oxidoreductase
24.8622	24.8148	0.0474074	0.0019068	SA1834	2070412..2071086	675	+	-	hypothetical protein
20.2178	20.1793	0.0385078	0.00190465	SA1896	2148459..2149289	831	-	thiD	phosphomethylpyrimidine kinase
56.0323	55.9259	0.106363	0.00189824	SA2336	2621015..2623120	2106	+	clpL	ATP-dependent Clp proteinase chain clpL
34.2114	34.1468	0.0646465	0.00188961	SA0541	634017..635501	1485	+	-	hypothetical protein
23.1538	23.1107	0.0431849	0.00186513	SA0734	840074..840814	741	+	-	hypothetical protein
37.3598	37.2911	0.0686695	0.00183806	SA0778	884238..885635	1398	+	-	hypothetical protein
25.4783	25.4319	0.0463768	0.00182025	SA1897	2149282..2149971	690	-	-	hypothetical protein
81.9317	81.7831	0.148594	0.00181364	SA2401	2690964..2691212	249	+	-	hypothetical protein
20.2942	20.2577	0.036488	0.00179795	SA1488	1693943..1696573	2631	-	valS	valyl-tRNA synthetase
48.3786	48.292	0.086529	0.00178858	SA2010	2282721..2283737	1017	-	-	hypothetical protein
18.0949	18.0626	0.0323232	0.00178631	SA0855	969552..970541	990	-	trpS	tryptophanyl-tRNA synthetase
31.9358	31.8788	0.057041	0.00178611	SA0478	558489..559049	561	+	-	glutamine amidotransferase subunit PdxT
38.6989	38.6301	0.0688172	0.00177827	SA1735	1987356..1988285	930	+	-	putative manganese-dependent inorganic pyrophosphatase
24.7801	24.7361	0.0439863	0.00177507	SA0486	568646..570100	1455	+	gltX	glutamyl-tRNA synthetase
22.3973	22.3575	0.0397269	0.00177374	SA1929	2177795..2179405	1611	-	ctrA	CTP synthetase
30.6835	30.6296	0.0538721	0.00175573	SA1974	2242102..2243289	1188	-	-	hypothetical protein
20.4049	20.3694	0.0354331	0.0017365	SA1170	1332093..1333616	1524	+	katA	catalase
12.1713	12.1502	0.0210804	0.00173198	SA1155	1315993..1317510	1518	+	-	hypothetical protein
42.3391	42.2658	0.0733104	0.00173151	SA1893	2146083..2146955	873	-	-	lipoprotein precursor
15.6322	15.6054	0.0268682	0.00171877	SA0728	833834..835024	1191	+	pgk	phosphoglycerate kinase
37.0995	37.0358	0.0636816	0.00171651	SA0423	484941..485945	1005	+	-	hypothetical protein
26.6397	26.5943	0.0453901	0.00170385	SA0918	1043201..1043905	705	+	purC	phosphoribosylaminoimidazole-succinocarboxamide synthase
35.6041	35.5441	0.0600375	0.00168625	SA2156	2421937..2423535	1599	-	-	hypothetical protein
49.1783	49.0956	0.0826873	0.00168138	SA1098	1244079..1244852	774	+	codY	transcriptional repressor CodY
19.1359	19.1042	0.031746	0.00165898	SA0619	714092..715099	1008	+	-	hypothetical protein
869.988	868.545	1.44314	0.0016588	SA1984	2255596..2256105	510	-	asp23	alkaline shock protein 23
18.4549	18.4247	0.0302457	0.0016389	SA1046	1183131..1186304	3174	+	carB	carbamoyl phosphate synthase large subunit
75.5545	75.4308	0.123743	0.0016378	SA2028	2298151..2299443	1293	-	secY	preprotein translocase subunit SecY
15.4743	15.4489	0.0253365	0.00163733	SA0029	38428..39690	1263	-	pre	plasmid recombination enzyme
11.9545	11.935	0.0194293	0.00162527	SA1183	1346696..1348342	1647	+	opuD	glycine betaine transporter
32.8798	32.8267	0.0531561	0.00161668	SA1959	2210083..2211888	1806	-	glmS	D-fructose-6-phosphate amidotransferase
54.6927	54.6061	0.0866328	0.00158399	SA2102	2362390..2365344	2955	-	-	hypothetical protein
18.8301	18.8006	0.0295476	0.00156917	SA0847	960028..961110	1083	+	oppD	hypothetical protein
20.3015	20.2697	0.0318408	0.0015684	SA1467	1676292..1677296	1005	-	ruvB	Holliday junction DNA helicase B
58.5621	58.4718	0.0903955	0.00154358	SA1403	1607794..1608501	708	-	-	hypothetical protein
53.2108	53.1288	0.0819612	0.00154031	SA1245	1419176..1421908	2733	-	kgd	alpha-ketoglutarate decarboxylase
229.707	229.359	0.347826	0.00151422	SA2045	2306718..2306993	276	-	rplW	50S ribosomal protein L23
39.5382	39.4786	0.0595903	0.00150716	SA0558	651994..652530	537	+	-	hypothetical protein
22.9353	22.9008	0.03452	0.0015051	SA1494	1702029..1702955	927	-	hemC	porphobilinogen deaminase
14.0627	14.0416	0.0211221	0.00150199	SA0678	773318..774832	1515	+	-	hypothetical protein
47.7271	47.6555	0.0715884	0.00149995	SA1678	1924624..1925070	447	-	-	hypothetical protein
57.9413	57.8546	0.0867209	0.0014967	SA1390	1595381..1596487	1107	-	sigA	RNA polymerase sigma factor RpoD
33.2045	33.1551	0.049459	0.00148953	SA0674	766240..768180	1941	+	-	hypothetical protein
16.6245	16.6	0.0245211	0.00147499	SA0835	946644..949253	2610	+	clpB	hypothetical protein
230.026	229.688	0.338624	0.00147211	SA1067	1207155..1207343	189	-	rpmB	50S ribosomal protein L28
31.0028	30.9582	0.0446304	0.00143956	SA0624	721031..721747	717	+	-	hypothetical protein
50.3244	50.2525	0.0718294	0.00142733	SA2399	2688007..2688897	891	+	-	fructose-1,6-bisphosphate aldolase
268.881	268.498	0.383562	0.00142651	SA2331	2616044..2616262	219	+	-	hypothetical protein
28.1429	28.1028	0.0400433	0.00142286	SA1521	1736036..1736959	924	-	pfkA	6-phosphofructokinase
30.8923	30.8484	0.0438957	0.00142093	SA0793	898448..899905	1458	+	dltA	D-alanine--D-alanyl carrier protein ligase
64.427	64.3388	0.0881543	0.00136828	SA1323	1532571..1533296	726	-	srrA	staphylococcal respiratory response protein SrrA
17.7581	17.7341	0.02397	0.00134981	SA2050	2309578..2310912	1335	-	-	hypothetical protein
22.5455	22.5152	0.030303	0.00134409	SA0184	217444..218499	1056	+	-	hypothetical protein
26.8084	26.773	0.0354374	0.00132188	SA1223	1396031..1396933	903	-	-	hypothetical protein
20.2531	20.2264	0.0267335	0.00131997	SA1662	1897665..1898861	1197	-	-	hypothetical protein
61.8682	61.7871	0.0811153	0.0013111	SA0572	665307..666095	789	+	-	hypothetical protein
66.1951	66.1084	0.0867209	0.00131008	SA2022	2294726..2295094	369	-	rplQ	50S ribosomal protein L17
104.543	104.406	0.136752	0.0013081	SA0733	839725..839958	234	+	secG	preprotein translocase subunit SecG
19.0935	19.0685	0.0249221	0.00130527	SA0016	22448..23731	1284	+	purA	adenylosuccinate synthetase
15.8324	15.8119	0.0204734	0.00129314	SA1987	2257131..2258693	1563	-	-	hypothetical protein
201.296	201.04	0.25641	0.00127379	SA2046	2306993..2307616	624	-	rplD	50S ribosomal protein L4
96.2057	96.0838	0.121905	0.00126713	SA1916	2165315..2165839	525	-	-	hypothetical protein
28.5158	28.4797	0.036036	0.00126372	SA0477	557598..558485	888	+	-	pyridoxine biosynthesis protein
45.3307	45.2736	0.057041	0.00125833	SA1518	1731079..1732200	1122	-	citZ	methylcitrate synthase
148.084	147.898	0.18583	0.0012549	SA1927	2176087..2176947	861	-	fbaA	fructose-bisphosphate aldolase
12.9413	12.9252	0.0160643	0.00124132	SA0713	812935..814926	1992	+	uvrB	excinuclease ABC subunit B
368.138	367.683	0.455285	0.00123672	SA1560	1788940..1789431	492	-	-	hypothetical protein
69.2297	69.1457	0.0839895	0.0012132	SA0774	880111..880872	762	+	-	hypothetical protein
80.8257	80.7278	0.0978593	0.00121075	SA2090	2348872..2349198	327	-	-	hypothetical protein
28.189	28.155	0.0339703	0.00120509	SA1660	1893801..1894742	942	-	cbf1	3'-5' exoribonuclease YhaM
21.1813	21.156	0.0253365	0.00119617	SA1206	1379204..1380466	1263	+	femA	factor essential for expression of methicillin resistance
79.5746	79.481	0.0935673	0.00117584	SA0637	730040..730723	684	-	-	hypothetical protein
41.6963	41.6477	0.0485953	0.00116546	SA1923	2170710..2172026	1317	-	rho	transcription termination factor Rho
25.1936	25.1644	0.0292237	0.00115997	SA1061	1200543..1201637	1095	+	-	hypothetical protein
28.5535	28.5204	0.0330749	0.00115835	SA0005	5034..6968	1935	+	gyrB	DNA gyrase subunit B
23.4459	23.4188	0.0270728	0.00115469	SA0342	399116..400297	1182	+	-	hypothetical protein
66.9686	66.8913	0.0772947	0.00115419	SA1528	1746922..1747335	414	+	-	hypothetical protein
37.4465	37.4034	0.0430976	0.00115091	SA0922	1047002..1048486	1485	+	purF	amidophosphoribosyltransferase
30.0386	30.0043	0.034298	0.0011418	SA0471	544265..545197	933	+	cysK	hypothetical protein
26.3013	26.2717	0.0296708	0.00112811	SA0686	783420..785576	2157	+	nrdE	ribonucleotide-diphosphate reductase subunit alpha
13.011	12.9963	0.0146119	0.00112304	SA1460	1665637..1667826	2190	-	relA	GTP pyrophosphokinase
59.5619	59.4952	0.0666667	0.00111928	SA0992	1124617..1124931	315	+	trxA	thioredoxin
38.5565	38.5134	0.0430108	0.00111553	SA0475	547571..549058	1488	+	lysS	lysyl-tRNA synthetase
22.6887	22.6635	0.0251572	0.0011088	SA1487	1692659..1693930	1272	-	folC	folylpolyglutamate synthase
119.295	119.163	0.132055	0.00110696	SA1945	2194552..2195490	939	-	-	hypothetical protein
22.3735	22.3488	0.0247486	0.00110616	SA1470	1678412..1679704	1293	-	obgE	GTPase ObgE
15.5992	15.5823	0.0168776	0.00108196	SA0800	904911..905147	237	+	-	hypothetical protein
56.5695	56.5086	0.0609524	0.00107748	SA1368	1576950..1577474	525	-	-	hypothetical protein
167.425	167.245	0.17992	0.00107463	SA0819	923189..924433	1245	+	gudB	NAD-specific glutamate dehydrogenase
141.553	141.402	0.1513	0.00106886	SA0495	576117..576539	423	+	rplK	50S ribosomal protein L11
69.4347	69.361	0.0737327	0.0010619	SA1499	1707554..1708855	1302	-	tig	trigger factor
45.7969	45.7483	0.0485953	0.0010611	SA2423	2718295..2720928	2634	-	clfB	clumping factor B
61.4087	61.3441	0.0645695	0.00105147	SA0501	583308..586931	3624	+	rpoC	DNA-directed RNA polymerase subunit beta'
53.2726	53.217	0.0555556	0.00104285	SA0929	1055320..1055895	576	-	-	hypothetical protein
32.0435	32.0104	0.0331263	0.00103379	SA0458	528566..529531	966	+	prs	ribose-phosphate pyrophosphokinase
31.5556	31.5232	0.0323232	0.00102433	SA0742	848484..851453	2970	+	clfA	fibrinogen-binding protein A, clumping factor
14.8352	14.8201	0.0151086	0.00101843	SA1112	1260765..1262882	2118	+	infB	translation initiation factor IF-2
15.926	15.9098	0.0162107	0.00101788	SA0448	519188..521161	1974	+	metS	methionyl-tRNA synthetase
11.4677	11.4561	0.0116195	0.00101324	SA1036	1171310..1174063	2754	+	ileS	isoleucyl-tRNA synthetase
77.6703	77.5919	0.0784314	0.0010098	SA0996	1129792..1130607	816	+	sdhB	succinate dehydrogenase iron-sulfur subunit
16.1413	16.125	0.0162602	0.00100737	SA0013	18328..20295	1968	+	-	hypothetical protein
22.25	22.2276	0.022409	0.00100714	SA1715	1962088..1963515	1428	-	gatB	aspartyl/glutamyl-tRNA amidotransferase subunit B
19.3054	19.286	0.0194293	0.00100642	SA1069	1208175..1209821	1647	+	-	hypothetical protein
33.8503	33.8163	0.0339703	0.00100354	SA0842	955150..956091	942	+	FabH	3-oxoacyl-(acyl carrier protein) synthase III
162.501	162.338	0.16285	0.00100215	SA2016	2289829..2290221	393	-	rpsI	30S ribosomal protein S9
16.1088	16.0927	0.0160401	0.000995737	SA1063	1202384..1204378	1995	+	-	protein kinase
294.613	294.323	0.290532	0.000986146	SA0033	40818..41588	771	-	aadD	kanamycin nucleotidyltransferase
36.983	36.9467	0.0362812	0.000981023	SA2119	2382754..2383635	882	-	-	hypothetical protein
386.503	386.124	0.378418	0.000979084	SA0107	122649..124001	1353	-	spa	immunoglobulin G binding protein A precursor
16.887	16.8705	0.0165119	0.000977786	SA1506	1714023..1715960	1938	-	thrS	threonyl-tRNA synthetase
49.3452	49.2978	0.0474074	0.00096073	SA1031	1168023..1168697	675	+	-	hypothetical protein
18.6568	18.6393	0.0175439	0.000940347	SA1413	1618841..1620664	1824	-	lepA	GTP-binding protein LepA
67.4339	67.3708	0.0631164	0.000935974	SA0570	663754..664260	507	+	-	hypothetical protein
20.4113	20.3924	0.0189125	0.000926569	SA2262	2540401..2540823	423	-	-	hypothetical protein
182.617	182.459	0.158025	0.000865333	SA0032	40197..40601	405	-	bleO	bleomycin resistance protein
48.9921	48.9499	0.0421607	0.000860562	SA0730	835910..837427	1518	+	pgm	phosphoglyceromutase
39.7979	39.764	0.0338624	0.00085086	SA0722	826122..827066	945	+	-	hypothetical protein
42.1616	42.126	0.0356745	0.000846136	SA1095	1241147..1242043	897	+	xerC	hypothetical protein
118.925	118.825	0.100439	0.000844559	SA1609	1844783..1846375	1593	+	pckA	phosphoenolpyruvate carboxykinase
38.6566	38.6242	0.0323232	0.000836164	SA1402	1606787..1607776	990	-	-	hypothetical protein
26.3691	26.3471	0.0219931	0.00083405	SA0186	219407..220861	1455	+	-	hypothetical protein
36.7148	36.6843	0.0305198	0.000831266	SA1117	1266443..1268539	2097	+	pnpA	polynucleotide phosphorylase/polyadenylase
45.5477	45.5103	0.0374927	0.000823151	SA1554	1780395..1782101	1707	-	acsA	acetyl-CoA synthetase
84.3463	84.2771	0.0692641	0.000821187	SA1583	1821811..1822272	462	-	rot	repressor of toxins Rot
103.725	103.64	0.0846561	0.00081616	SA0219	261138..261893	756	+	pflA	formate acetyltransferase activating enzyme
68.0612	68.0068	0.0544218	0.0007996	SA1308	1513700..1514875	1176	-	rpsA	30S ribosomal protein S1
16.1323	16.1197	0.0126382	0.000783411	SA0708	806411..808942	2532	+	secA	preprotein translocase subunit SecA
32.9261	32.9004	0.0257028	0.000780621	SA0843	956103..957347	1245	+	fab	3-oxoacyl- synthase
48.9761	48.9379	0.0382318	0.000780621	SA0546	639329..640165	837	+	-	hypothetical protein
87.4862	87.4183	0.0679406	0.000776586	SA1905	2155599..2157011	1413	-	atpD	F0F1 ATP synthase subunit beta
47.9919	47.9547	0.0371661	0.000774425	SA0915	1040543..1041403	861	-	folD	FolD bifunctional protein
65.6145	65.564	0.0505529	0.000770453	SA1902	2153004..2154269	1266	-	murA	UDP-N-acetylglucosamine 1-carboxyvinyltransferase
73.7943	73.7376	0.0567376	0.000768861	SA1280	1484587..1485150	564	-	-	hypothetical protein
114.022	113.934	0.0874317	0.000766798	SA1657	1890856..1891221	366	+	-	hypothetical protein
44.9444	44.9103	0.034188	0.000760673	SA0719	822228..823163	936	+	trxB	thioredoxine reductase
98.3022	98.2274	0.0747664	0.000760577	SA1472	1680354..1680674	321	-	-	hypothetical protein
300.867	300.64	0.227273	0.000755392	SA0452	523672..523935	264	+	veg	hypothetical protein
35.9036	35.877	0.0266002	0.000740878	SA1533	1751880..1753082	1203	-	ackA	acetate kinase
144.78	144.673	0.106796	0.000737644	SA1443	1645436..1645744	309	-	-	hypothetical protein
42.9193	42.8882	0.0310982	0.000724572	SA0923	1048479..1049507	1029	+	purM	phosphoribosylaminoimidazole synthetase
112.904	112.823	0.0808081	0.000715724	SA0856	970835..971230	396	+	spxA	transcriptional regulator Spx
49.0966	49.0616	0.0349154	0.000711159	SA1409	1613514..1615346	1833	-	dnaK	DnaK protein
16.0717	16.0602	0.0114226	0.000710732	SA1659	1892718..1893680	963	+	prsA	hypothetical protein
67.1062	67.0586	0.047513	0.000708027	SA1496	1703834..1705180	1347	-	hemA	glutamyl-tRNA reductase
77.0175	76.9634	0.0540541	0.000701842	SA0500	579620..583171	3552	+	rpoB	DNA-directed RNA polymerase subunit beta
139.914	139.817	0.0978593	0.000699423	SA1871	2119376..2119702	327	-	rsbV	anti-sigmaB factor antagonist
178.811	178.686	0.124744	0.000697633	SA0944	1071958..1072935	978	+	pdhB	pyruvate dehydrogenase E1 component beta subunit
27.0195	27.0011	0.0183908	0.000680648	SA2327	2611919..2613658	1740	-	-	pyruvate oxidase
115.51	115.431	0.0784314	0.000679002	SA0372	430210..430617	408	-	-	hypothetical protein
32.2195	32.1977	0.0218132	0.000677019	SA0375	433014..434480	1467	+	guaB	inositol-monophosphate dehydrogenase
188.306	188.179	0.126984	0.000674351	SA0353	412192..412695	504	+	ssb	single-strand DNA-binding protein of phage phi PVL
85.862	85.8047	0.0573477	0.000667905	SA0975	1103694..1104251	558	+	-	hypothetical protein
72.317	72.2695	0.047513	0.00065701	SA1366	1574334..1575680	1347	-	-	glycine dehydrogenase subunit 1
132.011	131.924	0.0867209	0.000656922	SA2037	2303125..2303493	369	-	rplN	50S ribosomal protein L14
81.122	81.0699	0.0520325	0.000641411	SA1617	1851734..1852348	615	+	-	hypothetical protein
12.6846	12.6764	0.00813008	0.000640943	SA2158	2425679..2426293	615	-	-	hypothetical protein
47.1765	47.1466	0.0298786	0.000633337	SA0846	958942..960012	1071	+	-	hypothetical protein
21.4935	21.48	0.013485	0.000627402	SA0735	840848..843220	2373	+	rnr	ribonuclease R
54.6242	54.5911	0.0331263	0.00060644	SA0511	597947..598912	966	+	-	hypothetical protein
32.4444	32.4253	0.0191159	0.000589188	SA1118	1268775..1270448	1674	+	-	hypothetical protein
168.025	167.926	0.0987654	0.000587803	SA2027	2297487..2298134	648	-	adk	adenylate kinase
55.4699	55.4378	0.0321285	0.000579206	SA1618	1852429..1853424	996	+	-	hypothetical protein
113.084	113.02	0.0641283	0.000567084	SA2400	2689091..2690587	1497	-	mqo2	malate:quinone oxidoreductase
265.016	264.868	0.148148	0.000559015	SA1021	1156276..1156707	432	+	-	cell division protein MraZ
70.8152	70.7769	0.0383299	0.000541267	SA1312	1518794..1520254	1461	-	ebpS	elastin binding protein
82.2893	82.2452	0.0440771	0.000535637	SA1873	2121172..2121534	363	-	-	hypothetical protein
217.344	217.232	0.112281	0.000516604	SA1471	1680058..1680342	285	-	rpmA	50S ribosomal protein L27
102.047	101.995	0.0516546	0.000506185	SA1915	2164050..2165288	1239	-	glyA	serine hydroxymethyltransferase
124.978	124.916	0.0621359	0.000497175	SA2341	2629359..2630903	1545	-	rocA	1-pyrroline-5-carboxylate dehydrogenase
306.562	306.41	0.152381	0.000497064	SA2039	2303812..2304021	210	-	rpmC	50S ribosomal protein L29
46.0242	46.0014	0.022792	0.000495218	SA1097	1242651..1244054	1404	+	hslU	ATP-dependent protease ATP-binding subunit
37.069	37.0509	0.0181098	0.000488542	SA1456	1660796..1662562	1767	-	aspS	aspartyl-tRNA synthetase
132.171	132.107	0.0643539	0.000486898	SA0912	1035703..1037691	1989	-	qoxB	quinol oxidase polypeptide I QoxB
106.862	106.811	0.0512821	0.00047989	SA1052	1191032..1191655	624	+	gmk	hypothetical protein
30.8815	30.8667	0.0148148	0.000479731	SAS030	1056731..1056865	135	-	-	hypothetical protein
90.1466	90.1051	0.0415045	0.000460412	SA1869	2118150..2118920	771	-	sigB	RNA polymerase sigma factor SigB
32.8304	32.8161	0.0143177	0.00043611	SA1024	1158054..1160288	2235	+	pbpA	penicillin-binding protein 1
282.927	282.805	0.122605	0.000433346	SAS074	2244025..2244285	261	+	-	hypothetical protein
213.576	213.484	0.092219	0.000431786	SA0505	588492..590573	2082	+	fus	elongation factor G
311.956	311.829	0.126984	0.000407057	SA0360	417963..418214	252	+	-	hypothetical protein
157.325	157.261	0.0638723	0.000405988	SA0497	577711..578211	501	+	rplJ	50S ribosomal protein L10
133.333	133.28	0.0533333	0.0004	SA1671	1908220..1908819	600	-	-	hypothetical protein
97.1455	97.1067	0.0387879	0.000399276	SA0454	525107..525931	825	+	purR	purine operon repressor
52.8839	52.8632	0.0207523	0.000392412	SA0376	434505..436046	1542	+	guaA	bifunctional GMP synthase/glutamine amidotransferase protein
349.65	349.513	0.136752	0.000391112	SA1075	1215918..1216151	234	+	hmrB	acyl carrier protein
227.514	227.425	0.0888889	0.000390697	SA2032	2300617..2300976	360	-	rplR	50S ribosomal protein L18
30.8094	30.7974	0.011985	0.000389006	SA0006	7005..9674	2670	+	gyrA	DNA gyrase subunit A
88.8061	88.7725	0.033543	0.00037771	SA0232	281331..282284	954	+	lctE	L-lactate dehydrogenase
48.3373	48.3191	0.0182025	0.000376572	SA1520	1734257..1736014	1758	-	pykA	pyruvate kinase
165.243	165.183	0.0592593	0.00035862	SA2035	2302206..2302745	540	-	rplE	50S ribosomal protein L5
192.375	192.307	0.0682303	0.000354673	SA0946	1074322..1075728	1407	+	pdhD	dihydrolipoamide dehydrogenase
105.608	105.571	0.0369089	0.00034949	SA1906	2157033..2157899	867	-	atpG	F0F1 ATP synthase subunit gamma
45.033	45.0183	0.014652	0.000325362	SA1283	1486656..1488839	2184	+	pbp2	PBP2
255.062	254.994	0.0679406	0.000266369	SA0504	587899..588369	471	+	rpsG	30S ribosomal protein S7
38.1282	38.1183	0.00986193	0.000258652	SA2116	2379487..2379993	507	-	-	hypothetical protein
193.451	193.402	0.0489297	0.00025293	SA0459	529681..530334	654	+	rplY	50S ribosomal protein L25/general stress protein Ctc
47.6118	47.6	0.0117647	0.000247097	SA0954	1080713..1081732	1020	+	-	hypothetical protein
92.8737	92.8532	0.0205128	0.000220868	SA1129	1281967..1283526	1560	+	-	phosphodiesterase
193.849	193.807	0.0416667	0.000214944	SA1099	1245199..1245966	768	+	rpsB	30S ribosomal protein S2
84.571	84.5529	0.0181098	0.000214137	SA0995	1128026..1129792	1767	+	sdhA	succinate dehydrogenase flavoprotein subunit
121.169	121.143	0.0252167	0.000208112	SA1244	1417894..1419162	1269	-	odhB	dihydrolipoamide acetyltransferase
546.993	546.885	0.108017	0.000197474	SA0506	590790..591974	1185	+	tuf	elongation factor Tu
171.605	171.571	0.0338624	0.000197327	SA2023	2295111..2296055	945	-	rpoA	DNA-directed RNA polymerase subunit alpha
132.367	132.343	0.0245211	0.000185251	SA0731	837557..838861	1305	+	eno	enolase
173.763	173.734	0.0284444	0.000163697	SA0218	258866..261115	2250	+	pflB	formate acetyltransferase
275.378	275.333	0.0447761	0.000162599	SA0747	856791..856991	201	+	cspC	cold-shock protein C
838.839	838.722	0.117216	0.000139736	SA1305	1510710..1510982	273	-	hu	DNA-binding protein II
248.972	248.943	0.0290645	0.000116738	SA0913	1037691..1038791	1101	-	-	hypothetical protein
35.4434	35.4401	0.00323625	9.13075e-05	SA0833	943771..944079	309	+	-	hypothetical protein
72.5227	72.5189	0.00378788	5.22302e-05	SA0919	1043905..1044168	264	+	-	hypothetical protein
76.2561	76.2542	0.00188324	2.46962e-05	SA1930	2179741..2180271	531	-	rpoE	DNA-directed RNA polymerase subunit delta
38.5735	38.5731	0.000477555	1.23804e-05	SA0469	540884..542977	2094	+	ftsH	cell-division protein
99.4739	99.4739	0	0	SA2029	2299443..2299883	441	-	rplO	50S ribosomal protein L15
14.8449	14.8449	0	0	SA1717	1964987..1965289	303	-	gatC	aspartyl/glutamyl-tRNA amidotransferase subunit C
599.63	599.63	0	0	SAS093	2814465..2814602	138	-	rpmH	50S ribosomal protein L34
15.26	15.26	0	0	SA1921	2169392..2169991	600	-	tdk	thymidine kinase
99.5333	99.5333	0	0	SA2030	2299900..2300079	180	-	rpmD	50S ribosomal protein L30
200.784	200.784	0	0	SA2038	2303525..2303788	264	-	rpsQ	30S ribosomal protein S17
23.5008	23.5008	0	0	SA0590	683360..684004	645	+	-	hypothetical protein
23.5662	23.5662	0	0	SA0438	504705..505301	597	+	recR	recombination protein RecR
30.2595	30.2595	0	0	SA2431	2729954..2730481	528	-	isaB	immunodominant antigen B
11.835	11.835	0	0	SA0395	456444..456752	309	-	-	hypothetical protein
21.4681	21.4681	0	0	SA2170	2439513..2439935	423	+	-	hypothetical protein
16.6539	16.6539	0	0	SA0943	1070045..1070671	627	+	-	hypothetical protein
14.4916	14.4916	0	0	SA2427	2724560..2725570	1011	-	arcB	ornithine carbamoyltransferase
160.9	160.9	0	0	SA2031	2300096..2300596	501	-	rpsE	30S ribosomal protein S5
18.6632	18.6632	0	0	SA1837	2074033..2074317	285	-	groES	co-chaperonin GroES
12.8869	12.8869	0	0	SA2498	2808910..2809749	840	-	-	hypothetical protein
13.8783	13.8783	0	0	SA1172	1334736..1335713	978	+	-	guanosine 5'-monophosphate oxidoreductase
55.8441	55.8441	0	0	SAS079	2301998..2302183	186	-	rpsN	30S ribosomal protein S14
13.8661	13.8661	0	0	SA2095	2355328..2356410	1083	-	-	hypothetical protein
16.3606	16.3606	0	0	SA2491	2802398..2802910	513	-	-	hypothetical protein
906.035	906.035	0	0	SA2494	2806496..2806696	201	+	cspB	cold shock protein cspB
11.0301	11.0301	0	0	SA2104	2367027..2367824	798	-	-	hypothetical protein
130.145	130.145	0	0	SA2033	2301007..2301543	537	-	rplF	50S ribosomal protein L6
17.8574	17.8574	0	0	SA1461	1668254..1668772	519	-	apt	adenine phosphoribosyltransferase
10.2788	10.2788	0	0	SA1578	1815846..1816157	312	-	-	hypothetical protein
157.915	157.915	0	0	SA1910	2160718..2160930	213	-	atpE	F0F1 ATP synthase subunit C
138.519	138.519	0	0	SA1904	2155175..2155579	405	-	atpC	F0F1 ATP synthase subunit epsilon
17.9287	17.9287	0	0	SA1962	2216286..2216720	435	+	mtlA	PTS system, mannitol specific IIA component
46.3745	46.3745	0	0	SA1178	1340893..1341135	243	+	-	hypothetical protein
42.9821	42.9821	0	0	SA1355	1565385..1565774	390	-	nusB	transcription antitermination protein NusB
167.525	167.525	0	0	SA2042	2305125..2305478	354	-	rplV	50S ribosomal protein L22
15.7937	15.7937	0	0	SA2063	2326652..2327674	1023	-	moaA	molybdenum cofactor biosynthesis protein A
329.206	329.206	0	0	SA0910	1034821..1035111	291	-	-	hypothetical protein
38.1586	38.1586	0	0	SA2091	2349262..2350005	744	-	-	hypothetical protein
128.146	128.146	0	0	SA1909	2159999..2160520	522	-	atpF	F0F1 ATP synthase subunit B
19.4812	19.4812	0	0	SA2181	2449454..2449906	453	-	-	hypothetical protein
48.0396	48.0396	0	0	SA1256	1430012..1430440	429	-	-	methionine sulfoxide reductase B
22.5269	22.5269	0	0	SA0036	43717..44460	744	+	-	hypothetical protein
15.6367	15.6367	0	0	SA0015	20770..22170	1401	+	dnaC	replicative DNA helicase
83.3636	83.3636	0	0	SA2312	2596930..2597985	1056	+	ddh	D-lactate dehydrogenase
54.2243	54.2243	0	0	SA1438	1641180..1641656	477	-	greA	transcription elongation factor
189.113	189.113	0	0	SA0455	525948..526328	381	+	-	hypothetical protein
20.1857	20.1857	0	0	SA0014	20292..20738	447	+	rplI	50S ribosomal protein L9
97.0791	97.0791	0	0	SA2044	2305852..2306685	834	-	rplB	50S ribosomal protein L2
31.4986	31.4986	0	0	SA1937	2186982..2187332	351	-	-	hypothetical protein
404.343	404.343	0	0	SA2048	2308333..2308641	309	-	rpsJ	30S ribosomal protein S10
261.081	261.081	0	0	SA2047	2307643..2308305	663	-	rplC	50S ribosomal protein L3
25.3509	25.3509	0	0	SA2309	2594670..2594954	285	+	-	hypothetical protein
12.6011	12.6011	0	0	SA2192	2463240..2463422	183	-	-	hypothetical protein
22.9394	22.9394	0	0	SA1376	1581845..1582174	330	-	-	hypothetical protein
17.1837	17.1837	0	0	SA1968	2229182..2230090	909	-	arg	arginase
102.711	102.711	0	0	SA1504	1711348..1711866	519	-	infC	translation initiation factor IF-3
12.0484	12.0484	0	0	SA2390	2678651..2679022	372	-	panD	aspartate alpha-decarboxylase
11.2195	11.2195	0	0	SA2391	2679036..2679887	852	-	panC	pantoate--beta-alanine ligase
23.6119	23.6119	0	0	SA0547	640833..641672	840	+	mvaK1	mevalonate kinase
27.2904	27.2904	0	0	SA1895	2147684..2148475	792	-	thiM	hydroxyethylthiazole kinase
43.5438	43.5438	0	0	SA1870	2118895..2119374	480	-	rsbW	serine-protein kinase RsbW
138.623	138.623	0	0	SA2040	2304011..2304445	435	-	rplP	50S ribosomal protein L16
27.3279	27.3279	0	0	SA1073	1213830..1214756	927	+	fabD	malonyl CoA-acyl carrier protein transacylase
14.1814	14.1814	0	0	SA1210	1383824..1384297	474	-	-	hypothetical protein
31.3528	31.3528	0	0	SA0898	1018958..1019779	822	+	menB	naphthoate synthase
11.1304	11.1304	0	0	SA2409	2700865..2701401	537	-	-	hypothetical protein
18.4115	18.4115	0	0	SA2395	2682699..2683658	960	-	-	L-lactate dehydrogenase
110.855	110.855	0	0	SA2041	2304448..2305101	654	-	rpsC	30S ribosomal protein S3
12.7605	12.7605	0	0	SA1548	1770371..1770988	618	-	-	hypothetical protein
161.041	161.041	0	0	SA2026	2297076..2297294	219	-	infA	translation initiation factor IF-1
28.4922	28.4922	0	0	SA1894	2147041..2147682	642	-	thiE	chain B, thiamin phosphate synthase
15.8129	15.8129	0	0	SA2350	2640628..2641755	1128	-	-	hypothetical protein
33.7861	33.7861	0	0	SA1965	2225868..2227223	1356	-	glmM	phosphoglucosamine-mutase
11.089	11.089	0	0	SA0939	1065824..1066486	663	+	-	hypothetical protein
587.413	587.413	0	0	SA1985	2256168..2256407	240	-	-	hypothetical protein
11.1706	11.1706	0	0	SA2259	2536830..2537597	768	-	-	hypothetical protein
135	135	0	0	SA1023	1157672..1158073	402	+	ftsL	cell division protein
24.7016	24.7016	0	0	SA2204	2473572..2474258	687	-	-	hypothetical protein
44.5507	44.5507	0	0	SA2376	2665292..2665567	276	+	-	hypothetical protein
105.267	105.267	0	0	SA1116	1265805..1266074	270	+	rpsO	30S ribosomal protein S15
13.4733	13.4733	0	0	SA2067	2328999..2329484	486	-	mobB	molybdopterin-guanine dinucleotide biosynthesis mobB
14.5497	14.5497	0	0	SA1062	1201644..1202387	744	+	-	hypothetical protein
12.1408	12.1408	0	0	SA0605	700444..701409	966	+	-	hypothetical protein
48.5707	48.5707	0	0	SA0508	593602..594789	1188	+	-	2-amino-3-ketobutyrate coenzyme A ligase
14.1385	14.1385	0	0	SA1716	1963528..1964985	1458	-	-	glutamyl-tRNAGln amidotransferase subunit A
56.9889	56.9889	0	0	SA1301	1507477..1507926	450	-	ndk	nucleoside diphosphate kinase
27.3394	27.3394	0	0	SA0849	962060..963715	1656	+	-	hypothetical protein
12.6462	12.6462	0	0	SA0859	973475..975283	1809	+	-	hypothetical protein
10.3296	10.3296	0	0	SA0897	1018162..1018965	804	+	-	hypothetical protein
44.642	44.642	0	0	SA0796	901367..902542	1176	+	dltD	poly D-alanine transfer protein
56.4607	56.4607	0	0	SA0802	905973..907181	1209	+	-	hypothetical protein
17.7135	17.7135	0	0	SA0811	914963..915304	342	-	mnhC	putative monovalent cation/H+ antiporter subunit C
32.3065	32.3065	0	0	SA0816	919833..920093	261	+	-	hypothetical protein
30.6079	30.6079	0	0	SA1141	1297638..1299134	1497	+	glpK	glycerol kinase
150.7	150.7	0	0	SA0911	1035108..1035713	606	-	qoxC	quinol oxidase polypeptide III QoxC
41.5532	41.5532	0	0	SA1517	1729762..1731030	1269	-	citC	isocitrate dehydrogenase
10.95	10.95	0	0	SA0801	905160..905519	360	+	-	hypothetical protein
15.0934	15.0934	0	0	SA0877	994216..995778	1563	+	prfC	peptide chain release factor 3
106.918	106.918	0	0	SA0883	1003717..1003935	219	+	-	hypothetical protein
32.8459	32.8459	0	0	SA0890	1011007..1011363	357	-	-	hypothetical protein
20.7259	20.7259	0	0	SA0758	864749..865069	321	-	-	hypothetical protein
16.395	16.395	0	0	SA0759	865213..865569	357	+	-	hypothetical protein
396.798	396.798	0	0	SA0760	865727..866107	381	+	-	glycine cleavage system protein H
36.5097	36.5097	0	0	SA0777	883623..884087	465	+	-	hypothetical protein
13.6228	13.6228	0	0	SA1989	2260243..2261244	1002	-	-	hypothetical protein
61.3759	61.3759	0	0	SA0727	832685..833695	1011	+	gap	glyceraldehyde-3-phosphate dehydrogenase
48.0543	48.0543	0	0	SA1939	2188926..2189588	663	-	-	deoxyribose-phosphate aldolase
17.628	17.628	0	0	SA0776	882392..883633	1242	+	-	hypothetical protein
11.6927	11.6927	0	0	SA0786	893317..893700	384	+	-	hypothetical protein
11.7843	11.7843	0	0	SA0792	898280..898432	153	+	-	hypothetical protein
130.928	130.928	0	0	SA0795	901134..901370	237	+	dltC	D-alanine--poly(phosphoribitol) ligase subunit 2
20.1455	20.1455	0	0	SA1535	1754240..1754734	495	-	-	hypothetical protein
1097.88	1097.88	0	0	SA0772	878504..878698	195	+	-	hypothetical protein
124.841	124.841	0	0	SA1022	1156723..1157658	936	+	-	hypothetical protein
17.2405	17.2405	0	0	SA2121	2385143..2386381	1239	-	hutI	imidazolonepropionase
15.886	15.886	0	0	SA1004	1136409..1136759	351	+	-	hypothetical protein
55.1369	55.1369	0	0	SA0775	880970..882277	1308	+	-	hypothetical protein
81.105	81.105	0	0	SA2017	2290241..2290678	438	-	rplM	50S ribosomal protein L13
40.4486	40.4486	0	0	SA1032	1168694..1169257	564	+	-	hypothetical protein
127.333	127.333	0	0	SAS033	1104331..1104504	174	+	rpmF	50S ribosomal protein L32
11.0027	11.0027	0	0	SA0984	1113193..1113933	741	+	-	hypothetical protein
114.693	114.693	0	0	SA1473	1680680..1680988	309	-	rplU	50S ribosomal protein L21
13.3121	13.3121	0	0	SA1000	1133227..1133556	330	+	-	hypothetical protein
10.4192	10.4192	0	0	SA1033	1169269..1169559	291	+	-	hypothetical protein
52.0485	52.0485	0	0	SA1035	1170472..1171089	618	+	-	hypothetical protein
18.2765	18.2765	0	0	SA1397	1603591..1603995	405	-	cdd	cytidine deaminase
12.8291	12.8291	0	0	SA2065	2328300..2328533	234	-	moaD	molybdopterin synthase small subunit
31.8641	31.8641	0	0	SA0848	961100..962041	942	+	oppF	hypothetical protein
408.615	408.615	0	0	SA0498	578254..578622	369	+	rplL	50S ribosomal protein L7/L12
119.017	119.017	0	0	SA1029	1165782..1166954	1173	+	ftsZ	cell division protein FtsZ
15.4698	15.4698	0	0	SA2066	2328539..2328985	447	-	moaE	molybdopterin converting factor moa (subunit 2)
79.924	79.924	0	0	SA0941	1068429..1068599	171	-	-	hypothetical protein
209.861	209.861	0	0	SA0943-1	1070842..1071954	1113	+	pdhA	pyruvate dehydrogenase E1 component alpha subunit
26.8698	26.8698	0	0	SAS031	1085801..1085992	192	-	-	hypothetical protein
10.4774	10.4774	0	0	SA1350	1560370..1562049	1680	-	recN	DNA repair protein
90.0516	90.0516	0	0	SA0933	1059963..1060505	543	+	-	hypothetical protein
145.831	145.831	0	0	SA0934	1060659..1060925	267	+	ptsH	phosphocarrier protein HPr
10.6038	10.6038	0	0	SA1111	1260443..1260760	318	+	-	hypothetical protein
15.3874	15.3874	0	0	SA0966	1097121..1097582	462	+	-	hypothetical protein
62.3983	62.3983	0	0	SA1420	1626541..1626894	354	-	-	hypothetical protein
11.4676	11.4676	0	0	SA0697	794972..796096	1125	+	-	hypothetical protein
226.77	226.77	0	0	SA0945	1073026..1074318	1293	+	pdhC	branched-chain alpha-keto acid dehydrogenase subunit E2
12.1522	12.1522	0	0	SA0947	1075896..1076171	276	+	-	hypothetical protein
26.3603	26.3603	0	0	SA2202	2470801..2471580	780	-	-	hypothetical protein
24.3587	24.3587	0	0	SA0961	1088873..1089148	276	+	-	hypothetical protein
26.9595	26.9595	0	0	SA1946	2195926..2196591	666	-	-	hypothetical protein
261.545	261.545	0	0	SA0456	526400..526702	303	+	spoVG	regulatory protein SpoVG
64.459	64.459	0	0	SA0494	575388..575936	549	+	nusG	transcription antitermination protein
15.2394	15.2394	0	0	SA1309	1515587..1516246	660	-	cmk	cytidylate kinase
17.3734	17.3734	0	0	SA0449	521192..521965	774	+	-	hypothetical protein
16.797	16.797	0	0	SA0450	522132..522668	537	+	-	hypothetical protein
14.0703	14.0703	0	0	SA2057	2321156..2322421	1266	-	fmhB	FmhB protein
73.1688	73.1688	0	0	SA0496	576747..577439	693	+	rplA	50S ribosomal protein L1
87.1076	87.1076	0	0	SA1028	1164337..1165749	1413	+	ftsA	cell division protein
12.4696	12.4696	0	0	SA0499	578797..579405	609	+	-	hypothetical protein
14.2982	14.2982	0	0	SA0470	543205..544086	882	+	-	hypothetical protein
12.9099	12.9099	0	0	SA0474	546556..547032	477	+	folK	2-amino-4-hydroxy-6-hydroxymethyldihydropteridin e pyrophosphokinase
11.3486	11.3486	0	0	SA0491	573705..574229	525	+	-	hypothetical protein
70.1311	70.1311	0	0	SA0493	575193..575375	183	+	secE	preprotein translocase subunit SecE
28.7305	28.7305	0	0	SA0248	301718..303439	1722	+	-	hypothetical protein
10.8488	10.8488	0	0	SA0298	353514..354545	1032	+	-	hypothetical protein
16.9103	16.9103	0	0	SA0317	374594..375619	1026	+	-	hypothetical protein
52.6923	52.6923	0	0	SA2024	2296130..2296519	390	-	rpsK	30S ribosomal protein S11
27.3411	27.3411	0	0	SA0185	218496..219395	900	+	murQ	N-acetylmuramic acid-6-phosphate etherase
12.9362	12.9362	0	0	SA0254	308357..309061	705	-	-	hypothetical protein
10.7863	10.7863	0	0	SA0262	316804..317196	393	+	-	hypothetical protein
15.8129	15.8129	0	0	SA0271	327073..327366	294	+	-	hypothetical protein
333.158	333.158	0	0	SA2043	2305507..2305785	279	-	rpsS	30S ribosomal protein S19
36.4873	36.4873	0	0	SA0725	830065..830694	630	+	-	hypothetical protein
87.566	87.566	0	0	SA0437	504381..504698	318	+	-	hypothetical protein
25.2807	25.2807	0	0	SA0319	377074..377358	285	-	-	hypothetical protein
20.9844	20.9844	0	0	SAS009	411440..411631	192	-	-	hypothetical protein
196.003	196.003	0	0	SA0352	411875..412171	297	+	rpsF	30S ribosomal protein S6
150.354	150.354	0	0	SA0354	412747..412989	243	+	rpsR	30S ribosomal protein S18
11.6626	11.6626	0	0	SA1707	1953064..1953795	732	-	-	hypothetical protein
11.3783	11.3783	0	0	SA0677	772348..773325	978	+	-	hypothetical protein
35.5535	35.5535	0	0	SA0133	153073..153735	663	+	dra	deoxyribose-phosphate aldolase
14.9392	14.9392	0	0	SA0367	423610..424365	756	+	-	hypothetical protein
10.1441	10.1441	0	0	SA0320	377360..377803	444	-	-	hypothetical protein
14.4803	14.4803	0	0	SA0606	701451..702035	585	+	-	hypothetical protein
27.8	27.8	0	0	SA1068	1207786..1208160	375	+	-	hypothetical protein
29.9051	29.9051	0	0	SA0651	744970..745422	453	+	-	hypothetical protein
11.6653	11.6653	0	0	SA1190	1358977..1360437	1461	+	alsT	amino acid carrier protein (sodium/alanine symporter)
40.0667	40.0667	0	0	SA1168	1329909..1330223	315	-	-	hypothetical protein
24.1992	24.1992	0	0	SA0726	831619..832632	1014	+	gapR	glycolytic operon regulator
310.862	310.862	0	0	SA1088	1231259..1232425	1167	+	sucC	succinyl-CoA synthetase subunit beta
74.6115	74.6115	0	0	SA0685	783110..783508	399	+	nrdI	ribonucleotide reductase stimulatory protein
22.1371	22.1371	0	0	SA1340	1548191..1548562	372	-	-	hypothetical protein
13.5393	13.5393	0	0	SA0122	141023..141799	777	+	butA	acetoin reductase
17.9258	17.9258	0	0	SA0528	622952..623584	633	+	-	hypothetical protein
39.23	39.23	0	0	SA0545	638340..639326	987	+	eutD	phosphotransacetylase
17.3973	17.3973	0	0	SA1584	1822783..1823610	828	-	-	hypothetical protein
13.1486	13.1486	0	0	SA0569	662818..663618	801	+	-	hypothetical protein
53.3843	53.3843	0	0	SA1553	1778288..1779955	1668	-	fhs	formate--tetrahydrofolate ligase
162.543	162.543	0	0	SA0503	587420..587833	414	+	rpsL	30S ribosomal protein S12
45.4016	45.4016	0	0	SA0509	595059..595937	879	+	-	chaperone protein HchA
13.5987	13.5987	0	0	SA1080	1222306..1223673	1368	+	ffh	hypothetical protein
12.4865	12.4865	0	0	SA2100	2360658..2361434	777	-	-	hypothetical protein
11.4528	11.4528	0	0	SA0593	685897..686691	795	-	tagH	teichoic acids export protein ATP-binding subunit
22.3361	22.3361	0	0	SA0607	702028..702390	363	+	-	hypothetical protein
21.7917	21.7917	0	0	SA0548	641677..642660	984	+	mvaD	mevalonate diphosphate decarboxylase
16.143	16.143	0	0	SA0549	642673..643749	1077	+	mvaK2	phosphomevalonate kinase
10.9014	10.9014	0	0	SA0561	654552..655058	507	+	-	hypothetical protein
52.2829	52.2829	0	0	SA0562	655557..656567	1011	+	adh1	alcohol dehydrogenase
10.2237	10.2237	0	0	SA1722	1972691..1973383	693	-	pcrB	geranylgeranylglyceryl phosphate synthase-like protein
328.751	328.751	0	0	SA1404	1608721..1608897	177	-	rpsU	30S ribosomal protein S21
76.4274	76.4274	0	0	SA1444	1645759..1646130	372	-	-	hypothetical protein
97.3467	97.3467	0	0	SA1382	1588022..1588621	600	-	sodA	superoxide dismutase SodA
12.5926	12.5926	0	0	SA1386	1591110..1592000	891	-	-	endonuclease IV
30.4987	30.4987	0	0	SA0729	835146..835907	762	+	tpi	triosephosphate isomerase
16.7839	16.7839	0	0	SA1500	1709018..1709947	930	-	-	hypothetical protein
593.259	593.259	0	0	SAS049	1657152..1657298	147	-	-	hypothetical protein
230.399	230.399	0	0	SA1452	1657338..1657520	183	-	csbD	sigmaB-controlled gene product
35.0229	35.0229	0	0	SA1074	1214743..1215483	741	+	fabG	3-oxoacyl-reductase, acyl-carrier protein
10.6612	10.6612	0	0	SA1114	1263787..1264704	918	+	truB	tRNA pseudouridine 5S synthase
27.4912	27.4912	0	0	SAS037	1283823..1283993	171	-	-	hypothetical protein
13.686	13.686	0	0	SA1422	1627469..1628038	570	-	-	hypothetical protein
10.6268	10.6268	0	0	SA2182	2449926..2450603	678	-	narI	nitrate reductase gamma chain
10.1619	10.1619	0	0	SA1689	1937201..1937515	315	-	-	hypothetical protein
26.1905	26.1905	0	0	SA1353	1563808..1564038	231	-	-	hypothetical protein
23.0186	23.0186	0	0	SA1920	2168315..2169391	1077	-	prfA	peptide chain release factor 1
21.0737	21.0737	0	0	SA1375	1581225..1581848	624	-	-	hypothetical protein
22.6296	22.6296	0	0	SA1113	1263268..1263618	351	+	rbfA	ribosome-binding factor A
31.8337	31.8337	0	0	SA1342	1550562..1551968	1407	-	gnd	6-phosphogluconate dehydrogenase
24.0936	24.0936	0	0	SA1345	1554732..1555169	438	-	-	hypothetical protein
11.9396	11.9396	0	0	SA1348	1557790..1558782	993	-	bfmBAA	branched-chain alpha-keto acid dehydrogenase E1
26.9605	26.9605	0	0	SA1377	1582174..1583160	987	-	glcK	glucokinase
57.7549	57.7549	0	0	SA1378	1583157..1583360	204	-	-	hypothetical protein
76.4867	76.4867	0	0	SAS047	1585564..1585713	150	-	rpmG	50S ribosomal protein L33
11.2171	11.2171	0	0	SA1475	1681754..1682596	843	-	-	hypothetical protein
68.9986	68.9986	0	0	SA1365	1572869..1574341	1473	-	-	glycine dehydrogenase subunit 2
66.2222	66.2222	0	0	SAS044	1368054..1368242	189	-	-	4-oxalocrotonate tautomerase
76.2875	76.2875	0	0	SA1367	1575700..1576791	1092	-	-	glycine cleavage system aminomethyltransferase T
45.7411	45.7411	0	0	SA1140	1296691..1297509	819	+	glpF	glycerol uptake facilitator
11.5775	11.5775	0	0	SA2404	2693787..2693999	213	-	-	hypothetical protein
55.6949	55.6949	0	0	SAS027	1005201..1005377	177	+	-	hypothetical protein
23.8889	23.8889	0	0	SA1464	1673824..1674084	261	-	-	hypothetical protein
15.0513	15.0513	0	0	SA1567	1797808..1798119	312	+	-	hypothetical protein
25.8876	25.8876	0	0	SA1498	1706141..1707403	1263	-	clpX	ATP-dependent protease ATP-binding subunit
22.9576	22.9576	0	0	SA1571	1801557..1802405	849	-	-	D-alanine aminotransferase
19.5553	19.5553	0	0	SA1572	1802409..1803818	1410	-	-	dipeptidase PepV
41.3587	41.3587	0	0	SA1938	2187346..2188647	1302	-	pdp	pyrimidine-nucleoside phosphorylase
11.629	11.629	0	0	SA1694	1942162..1942692	531	-	-	hypothetical protein
10.0394	10.0394	0	0	SA0675	768456..770333	1878	+	-	hypothetical protein
86.7647	86.7647	0	0	SA1907	2157930..2159438	1509	-	atpA	F0F1 ATP synthase subunit alpha
45.0319	45.0319	0	0	SA1663	1899789..1900133	345	-	-	hypothetical protein
38.0667	38.0667	0	0	SA0965	1096182..1097096	915	+	ctaB	protoheme IX farnesyltransferase
292.497	292.497	0	0	SAS053	1908043..1908195	153	-	-	hypothetical protein
10.9719	10.9719	0	0	SA1478	1683935..1684219	285	-	-	hypothetical protein
25.2292	25.2292	0	0	SA1259	1431906..1432385	480	-	dfrA	dihydrofolate reductase
13.0041	13.0041	0	0	SA1492	1700362..1701336	975	-	hemB	delta-aminolevulinic acid dehydratase
64.6168	64.6168	0	0	SA1532	1751134..1751634	501	+	-	hypothetical protein
27.5337	27.5337	0	0	SA1457	1662578..1663840	1263	-	hisS	histidyl-tRNA synthetase
16.5171	16.5171	0	0	SA1458	1664301..1665176	876	-	lytH	N-acetylmuramoyl-L-alanine amidase
47.7044	47.7044	0	0	SA1465	1674103..1675242	1140	-	tgt	queuine tRNA-ribosyltransferase
17.9278	17.9278	0	0	SA1207	1380485..1381744	1260	+	femB	FemB protein
155.973	155.973	0	0	SA0502	587068..587322	255	+	-	putative ribosomal protein L7Ae-like
16.3368	16.3368	0	0	SA1423	1628041..1628331	291	-	-	hypothetical protein
26.0968	26.0968	0	0	SA0457	527067..528419	1353	+	gcaD	hypothetical protein
39.4566	39.4566	0	0	SA1502	1710716..1711072	357	-	rplT	50S ribosomal protein L20
10.4311	10.4311	0	0	SA1507	1716373..1717293	921	-	dnaI	primosomal protein DnaI
10.6327	10.6327	0	0	SA1509	1718694..1719164	471	-	-	transcriptional regulator NrdR
34.0674	34.0674	0	0	SA0187	220864..221739	876	+	-	hypothetical protein
22.7917	22.7917	0	0	SA2286	2564122..2564481	360	-	sarT	hypothetical protein
10.8921	10.8921	0	0	SA1606	1841140..1841973	834	-	-	hypothetical protein
26.7979	26.7979	0	0	SA1150	1307165..1308505	1341	+	glnA	glutamine-ammonia ligase
23.7372	23.7372	0	0	SA1101	1247166..1247888	723	+	smbA	uridylate kinase
33.7009	33.7009	0	0	SA1102	1247907..1248461	555	+	frr	ribosome recycling factor
356.287	356.287	0	0	SA2285	2562483..2563817	1335	-	-	hypothetical protein
218.189	218.189	0	0	SA0935	1060928..1062646	1719	+	ptsI	phosphoenolpyruvate-protein phosphatase
27.3283	27.3283	0	0	SAS040	1315775..1315972	198	+	-	hypothetical protein
15.8883	15.8883	0	0	SA1162	1323275..1323865	591	+	-	hypothetical protein
152.064	152.064	0	0	SA1510	1719375..1720400	1026	-	gapB	glyceraldehyde 3-phosphate dehydrogenase 2
42.9569	42.9569	0	0	SA1128	1280570..1281613	1044	+	recA	recombinase A
28.9223	28.9223	0	0	SA1130	1284212..1285009	798	+	-	hypothetical protein
20.4231	20.4231	0	0	SA1144	1302047..1302982	936	+	miaA	tRNA delta(2)-isopentenylpyrophosphate transferase
39.8455	39.8455	0	0	SA1149	1306778..1307146	369	+	glnR	glutamine synthetase repressor
111.948	111.948	0	0	SA1359	1568504..1569061	558	-	-	elongation factor P
13.172	13.172	0	0	SA1071	1212289..1212846	558	+	-	fatty acid biosynthesis transcriptional regulator
34.4944	34.4944	0	0	SA1072	1212851..1213837	987	+	plsX	putative glycerol-3-phosphate acyltransferase PlsX
74.5043	74.5043	0	0	SA1084	1225914..1226264	351	+	rplS	50S ribosomal protein L19
14.9887	14.9887	0	0	SA1043	1179863..1180744	882	+	pyrB	aspartate carbamoyltransferase catalytic subunit
103.603	103.603	0	0	SAS056	1992474..1992647	174	-	-	hypothetical protein
43.653	43.653	0	0	SA1053	1191655..1191873	219	+	-	hypothetical protein
27.8235	27.8235	0	0	SA1057	1197318..1197521	204	-	-	hypothetical protein
83.5479	83.5479	0	0	SA1445	1646191..1646451	261	-	-	hypothetical protein
13.619	13.619	0	0	SA1096	1242040..1242585	546	+	clpQ	ATP-dependent protease peptidase subunit
119.101	119.101	0	0	SA1100	1246148..1247029	882	+	tsf	elongation factor Ts
28.1567	28.1567	0	0	SA1248	1423786..1424187	402	-	-	truncated (putative response regulator ArlR [S
12.7402	12.7402	0	0	SA0020	28802..29590	789	+	-	hypothetical protein
10.948	10.948	0	0	SA1078	1220711..1221961	1251	+	-	signal recognition particle
11.0102	11.0102	0	0	SA0465	537710..538102	393	+	-	hypothetical protein
168.792	168.792	0	0	SA1573	1804376..1804798	423	-	-	hypothetical protein
20.5185	20.5185	0	0	SA1281	1485143..1485493	351	-	-	hypothetical protein
41.5004	41.5004	0	0	SA1287	1491414..1492706	1293	-	asnC	asparaginyl-tRNA synthetase
111.095	111.095	0	0	SA1089	1232447..1233355	909	+	sucD	succinyl-CoA synthetase subunit alpha
12.3847	12.3847	0	0	SA1720	1968495..1970498	2004	-	lig	DNA ligase (polydeoxyribonucleotide syntase)
12.1347	12.1347	0	0	SA1261	1433965..1434402	438	-	-	hypothetical protein
1465.59	1465.59	0	0	SA1278	1484012..1484128	117	-	-	hypothetical protein
127.82	127.82	0	0	SA1279	1484229..1484573	345	-	-	hypothetical protein
18.0608	18.0608	0	0	SA1325	1534159..1534701	543	-	-	hypothetical protein
14.3966	14.3966	0	0	SA0721	825016..826011	996	+	-	hypothetical protein
46.7716	46.7716	0	0	SA0687	785694..786665	972	+	nrdF	ribonucleotide-diphosphate reductase subunit beta
20.8083	20.8083	0	0	SA1302	1508018..1508977	960	-	gerCC	heptaprenyl diphosphate syntase component II
19.8168	19.8168	0	0	SA1303	1508979..1509704	726	-	ubiE	ubiquinone/menaquinone biosynthesis methyltransferase
1337.63	1337.63	0	0	SA1234	1408832..1409032	201	-	cspA	major cold shock protein CspA
33.4745	33.4745	0	0	SA1079	1221948..1222280	333	+	-	hypothetical protein
13.3067	13.3067	0	0	SA1189	1356325..1358727	2403	+	parC	DNA topoisomerase IV subunit A
18.6367	18.6367	0	0	SA0715	818444..819376	933	+	hprK	HPr kinase/phosphorylase
3897.18	3897.18	0	0	SAS050	1660549..1660650	102	-	-	hypothetical protein
16.9512	16.9512	0	0	SA1247	1423544..1423789	246	-	-	truncated (putative response regulator ArlR
19.94	19.94	0	0	SAS042	1333707..1333856	150	+	rpmG	50S ribosomal protein L33
160.008	160.008	0	0	SA2034	2301568..2301966	399	-	rpsH	30S ribosomal protein S8
243.059	243.059	0	0	SAS015	576074..576124	51	+	-	hypothetical protein
18.5385	18.5385	0	0	SA2260	2537697..2538515	819	-	-	short chain dehydrogenase
26.1036	26.1036	0	0	SA1254	1429279..1429500	222	-	-	hypothetical protein
110.398	110.398	0	0	SA1908	2159460..2159999	540	-	atpH	F0F1 ATP synthase subunit delta
21.0562	21.0562	0	0	SA1257	1430433..1430966	534	-	-	methionine sulfoxide reductase A
14.1142	14.1142	0	0	SA1224	1397080..1398681	1602	+	-	hypothetical protein
12.4565	12.4565	0	0	SA1306	1511153..1512151	999	-	gpsA	glycerol-3-phosphate dehydrogenase
25.1481	25.1481	0	0	SA1236	1409674..1409943	270	+	-	hypothetical protein
35.4265	35.4265	0	0	SA1242	1416273..1416476	204	-	-	hypothetical protein
PLASMID
CDS coverage	Coding strand coverage	Non-coding strand coverage	% of non-coding coverage	CDS number	Coordinates	Length	Strand	Gene name	Product	Corresponding antisense RNA (see Table 3)
31.8108	0	31.8108	1	SAP030	23261..23371	111	-	-	hypothetical protein	Teg10aspl
10.8688	7.06028	3.80851	0.350408	SAP010	7945..8790	846	-	blaZ	beta-lactamase	Near to Teg2pl
18.6067	14.6037	4.00305	0.21514	SAP001	232..1215	984	+	rep	hypothetical protein
14.9034	14.0062	0.897196	0.0602007	SAP002	1196..1516	321	+	-	hypothetical protein
19.7691	19.1876	0.58153	0.0294161	SAP003	2388..3080	693	-	-	hypothetical protein
11.6465	11.431	0.215488	0.0185025	SAP013	11288..11881	594	+	binL	DNA-invertase
18.7626	18.4394	0.323232	0.0172275	SAP018	15728..16123	396	+	arsC	arsenate reductase
14.6708	14.4403	0.230453	0.0157083	SAP008	5905..6876	972	-	-	hypothetical protein
160.542	158.827	1.71429	0.0106781	SAP007	5566..5733	168	+	-	hypothetical protein
10.8869	10.8349	0.0519878	0.00477528	SAP024	20313..20639	327	+	-	truncated Pre protein
23.629	23.629	0	0	SAP029	23315..23500	186	+	-	hypotehtical protein
